# Supplementary material for: Pyridine-4-carbaldehyde–fumaric acid (2/1)
Source: Acta Crystallogr Sect E Struct Rep Online. 2013 May 22;69(Pt 6):o940. doi: 10.1107/S1600536813013445 (PMC3685085; doi:10.1107/S1600536813013445)
Supplement: Supplementary file 1 [file e-69-0o940-sup1.cif]

##############################################################################
#                                                                            #
# This CIF contains the data in a paper accepted for publication in          #
# Acta Crystallographica Section E. It conforms to the requirements of       #
# Notes for Authors for Acta Crystallographica Section E, and has been       #
# peer reviewed under the auspices of the IUCr Commission on Journals.       #
#                                                                            #
# Full details of the Crystallographic Information File format               #
# are given in the paper "The Crystallographic Information File (CIF):       #
# a New Standard Archive File for Crystallography" by S. R. Hall, F. H.      #
# Allen and I. D. Brown [Acta Cryst. (1991), A47, 655-685].                  #
#                                                                            #
# The current version of the core CIF dictionary is obtainable from          #
# ftp://ftp.iucr.org/pub/cif_core.dic.                                       #
#                                                                            #
# Software is freely available for graphical display of the structure(s)     #
# in this CIF. For information consult the CIF software page                 #
# http://www.iucr.org/resources/cif/software.                                #
#                                                                            #
# This file may be used for bona fide research purposes within the           #
# scientific community so long as proper attribution is given to the journal # 
# article from which it was obtained.                                        #
#                                                                            #
##############################################################################
data_global
_audit_creation_method     'from SHELXL97 CIF and IUCr SHELXL97-template'
_journal_date_recd_electronic     2013-03-22
_journal_date_accepted     2013-05-15
_journal_name_full     'Acta Crystallographica, Section E'
_journal_year     2013
_journal_volume     69
_journal_issue      6
_journal_page_first     o940
_journal_page_last     o940
_journal_paper_category     QO
_journal_paper_doi     10.1107/S1600536813013445
_journal_coeditor_code     GW2133
_publ_contact_author_name     'Marina Fonari'
_publ_contact_author_address
;
Institute of Applied Physics Academy of Sciences of Moldova
Academy str. 5, MD-2028 Chisinau, Republica Moldova
;
_publ_contact_author_email     'fonari.xray@gmail.com'
_publ_contact_author_fax     '+373-22-73-81-49'
_publ_contact_author_phone     '+373-22-73-81-54'
_publ_section_title
;
Pyridine-4-carbaldehyde--fumaric acid (2/1)
;
loop_
    _publ_author_name
    _publ_author_footnote
    _publ_author_address
    'Bhupinder Sandhu' .
;
Department of Chemistry & Biology, New Mexico Highlands University,
803 University Avenue, Las Vegas, NM 87701, USA
;
    'Sergiu Draguta' .
;
Department of Chemistry & Biology, New Mexico Highlands University,
803 University Avenue, Las Vegas, NM 87701, USA
;
    'Marina S. Fonari' .
;
Institute of Applied Physics Academy of Sciences of Moldova,
Academy str. 5, MD-2028 Chisinau, Republic of Moldova
;
    'Mikhail Antipin' .
;
Department of Chemistry & Biology, New Mexico Highlands University,
803 University Avenue, Las Vegas, NM 87701, USA
;
    'Tatiana V. Timofeeva' .
;
Department of Chemistry & Biology, New Mexico Highlands University,
803 University Avenue, Las Vegas, NM 87701, USA
;
data_I
_audit_creation_method     SHELXL-97
_chemical_name_systematic
;
Pyridine-4-carbaldehyde--fumaric acid (2/1)
;
_chemical_name_common     'Bis(pyridine-4-carboxaldehyde) fumaric acid'
_chemical_formula_moiety     '2(C6 H5 N O), C4 H4 O4'
_chemical_formula_sum     'C16 H14 N2 O6'
_chemical_formula_iupac     '2C6 H5 N O, C4 H4 O4'
_chemical_formula_weight     330.29
_chemical_melting_point     ?
_symmetry_cell_setting     triclinic
_symmetry_space_group_name_H-M     'P -1'
_symmetry_space_group_name_Hall     '-P 1'
loop_
    _symmetry_equiv_pos_as_xyz
    'x, y, z'
    '-x, -y, -z'
_cell_length_a     6.9388(12)
_cell_length_b     10.1962(18)
_cell_length_c     17.002(3)
_cell_angle_alpha     82.450(3)
_cell_angle_beta     78.615(3)
_cell_angle_gamma     80.064(3)
_cell_volume     1155.6(4)
_cell_formula_units_Z     3
_cell_measurement_reflns_used     15620
_cell_measurement_theta_min     2.4565
_cell_measurement_theta_max     30.8097
_cell_measurement_temperature     100(2)
_exptl_crystal_description     prism
_exptl_crystal_colour     white
_exptl_crystal_size_max     0.04
_exptl_crystal_size_mid     0.03
_exptl_crystal_size_min     0.02
_exptl_crystal_density_diffrn     1.424
_exptl_crystal_density_meas     ?
_exptl_crystal_density_method     'not measured'
_exptl_crystal_F_000     516
_exptl_absorpt_coefficient_mu     0.111
_exptl_absorpt_correction_type     multi-scan
_exptl_absorpt_process_details     '(SADABS; Sheldrick, 2003)'
_exptl_absorpt_correction_T_min     0.9956
_exptl_absorpt_correction_T_max     0.9978
_exptl_special_details     ?
_diffrn_ambient_temperature     100(2)
_diffrn_radiation_type     MoK\a
_diffrn_radiation_wavelength     0.71073
_diffrn_radiation_source     'fine-focus sealed tube'
_diffrn_radiation_monochromator     graphite
_diffrn_measurement_device_type     'Bruker APEXII CCD'
_diffrn_measurement_method     '\f and \w scans'
_diffrn_detector_area_resol_mean     ?
_diffrn_reflns_number     11918
_diffrn_reflns_av_R_equivalents     0.0182
_diffrn_reflns_av_sigmaI/netI     0.0213
_diffrn_reflns_theta_min     2.04
_diffrn_reflns_theta_max     27.00
_diffrn_reflns_theta_full     27.00
_diffrn_measured_fraction_theta_max     0.999
_diffrn_measured_fraction_theta_full     0.999
_diffrn_reflns_limit_h_min     -8
_diffrn_reflns_limit_h_max     8
_diffrn_reflns_limit_k_min     -13
_diffrn_reflns_limit_k_max     13
_diffrn_reflns_limit_l_min     -21
_diffrn_reflns_limit_l_max     21
_refine_special_details
;
Refinement of <i>F</i>^2^ against ALL reflections. The weighted <i>R</i>-factor
<i>wR</i> and goodness of fit <i>S</i> are based on <i>F</i>^2^, conventional
<i>R</i>-factors <i>R</i> are based on <i>F</i>, with <i>F</i> set to zero for
negative <i>F</i>^2^. The threshold expression of <i>F</i>^2^ >
\s(<i>F</i>^2^) is used only for calculating <i>R</i>-factors(gt) <i>etc</i>.
and is not relevant to the choice of reflections for refinement.
<i>R</i>-factors based on <i>F</i>^2^ are statistically about twice as large
as those based on <i>F</i>, and <i>R</i>- factors based on ALL data will be
even larger.
;
_reflns_number_total     5022
_reflns_number_gt     4351
_reflns_threshold_expression     I>2sigma(I)
_refine_ls_structure_factor_coef     Fsqd
_refine_ls_matrix_type     full
_refine_ls_R_factor_all     0.0393
_refine_ls_R_factor_gt     0.0333
_refine_ls_wR_factor_gt     0.0909
_refine_ls_wR_factor_ref     0.0940
_refine_ls_goodness_of_fit_ref     1.055
_refine_ls_restrained_S_all     1.055
_refine_ls_number_reflns     5022
_refine_ls_number_parameters     337
_refine_ls_number_restraints     0
_refine_ls_hydrogen_treatment     mixed
_refine_ls_weighting_scheme     calc
_refine_ls_weighting_details
         'calc w=1/[\s^2^(Fo^2^)+(0.0502P)^2^+0.2407P] where P=(Fo^2^+2Fc^2^)/3'
_atom_sites_solution_hydrogens     geom
_atom_sites_solution_primary     direct
_atom_sites_solution_secondary     difmap
_refine_ls_shift/su_max     0.001
_refine_ls_shift/su_mean     0.000
_refine_diff_density_max     0.295
_refine_diff_density_min     -0.236
_refine_ls_extinction_method     none
_refine_ls_extinction_coef     ?
loop_
    _atom_type_symbol
    _atom_type_description
    _atom_type_scat_dispersion_real
    _atom_type_scat_dispersion_imag
    _atom_type_scat_source
    'C' 'C' 0.0033 0.0016
                         'International Tables Vol C Tables 4.2.6.8 and 6.1.1.4'
    'H' 'H' 0.0000 0.0000
                         'International Tables Vol C Tables 4.2.6.8 and 6.1.1.4'
    'N' 'N' 0.0061 0.0033
                         'International Tables Vol C Tables 4.2.6.8 and 6.1.1.4'
    'O' 'O' 0.0106 0.0060
                         'International Tables Vol C Tables 4.2.6.8 and 6.1.1.4'
_computing_data_collection     'APEX2 (Bruker, 2005)'
_computing_cell_refinement     'SAINT (Bruker, 2001)'
_computing_data_reduction     'SAINT (Bruker, 2001)'
_computing_structure_solution     'SHELXTL (Sheldrick, 2008)'
_computing_structure_refinement     'SHELXTL (Sheldrick, 2008)'
_computing_molecular_graphics     'SHELXTL (Sheldrick, 2008)'
_computing_publication_material     'SHELXTL (Sheldrick, 2008)'
loop_
    _atom_site_type_symbol
    _atom_site_label
    _atom_site_fract_x
    _atom_site_fract_y
    _atom_site_fract_z
    _atom_site_U_iso_or_equiv
    _atom_site_adp_type
    _atom_site_calc_flag
    _atom_site_refinement_flags
    _atom_site_occupancy
    _atom_site_symmetry_multiplicity
    _atom_site_disorder_assembly
    _atom_site_disorder_group
    O O1 0.03877(12) 0.13984(9) 0.93015(5) 0.02957(19) Uani d . 1 1 . .
    O O3 0.32546(12) 0.76849(8) 0.60910(4) 0.02667(18) Uani d . 1 1 . .
    O O2 0.31931(13) 0.49716(8) -0.26052(5) 0.02852(19) Uani d . 1 1 . .
    O O8 0.41401(12) 0.85465(8) 0.13133(4) 0.02579(18) Uani d . 1 1 . .
    O O9 0.53088(12) 1.02613(8) 0.16686(4) 0.02420(18) Uani d . 1 1 . .
    H H9A 0.497(3) 0.9765(19) 0.2235(11) 0.069(6) Uiso d . 1 1 . .
    O O6 0.09363(12) 0.27889(8) 0.18081(4) 0.02574(18) Uani d . 1 1 . .
    O O7 0.22987(12) 0.45738(8) 0.19320(4) 0.02386(18) Uani d . 1 1 . .
    O O5 0.10344(12) 0.24097(8) 0.47468(4) 0.02441(18) Uani d . 1 1 . .
    H H5 0.104(3) 0.222(2) 0.5358(12) 0.076(6) Uiso d . 1 1 . .
    O O4 0.24013(12) 0.41873(8) 0.48845(4) 0.02556(18) Uani d . 1 1 . .
    N N1 0.08206(13) 0.17896(9) 0.62885(5) 0.02060(19) Uani d . 1 1 . .
    N N3 0.44019(13) 0.91008(9) 0.31230(5) 0.02018(19) Uani d . 1 1 . .
    N N2 0.24664(13) 0.50591(9) 0.03924(5) 0.02043(19) Uani d . 1 1 . .
    C C4 0.07788(15) 0.27059(11) 0.67926(7) 0.0227(2) Uani d . 1 1 . .
    H H4 0.0919 0.3598 0.6573 0.027 Uiso calc R 1 1 . .
    C C3 0.05391(15) 0.24005(11) 0.76207(6) 0.0217(2) Uani d . 1 1 . .
    H H3 0.0500 0.3072 0.7964 0.026 Uiso calc R 1 1 . .
    C C2 0.03570(15) 0.10889(10) 0.79403(6) 0.0192(2) Uani d . 1 1 . .
    C C6 0.03953(15) 0.01376(10) 0.74200(6) 0.0204(2) Uani d . 1 1 . .
    H H6 0.0265 -0.0763 0.7622 0.024 Uiso calc R 1 1 . .
    C C5 0.06278(15) 0.05330(11) 0.65996(6) 0.0208(2) Uani d . 1 1 . .
    H H5A 0.0652 -0.0115 0.6243 0.025 Uiso calc R 1 1 . .
    C C1 0.01669(15) 0.06833(11) 0.88228(6) 0.0231(2) Uani d . 1 1 . .
    H H1 -0.0145 -0.0185 0.9020 0.028 Uiso calc R 1 1 . .
    C C16 0.40393(15) 0.97924(10) 0.37691(6) 0.0214(2) Uani d . 1 1 . .
    H H16 0.4064 1.0730 0.3689 0.026 Uiso calc R 1 1 . .
    C C15 0.36315(15) 0.91885(10) 0.45471(6) 0.0207(2) Uani d . 1 1 . .
    H H15 0.3347 0.9706 0.4993 0.025 Uiso calc R 1 1 . .
    C C14 0.36431(14) 0.78107(10) 0.46684(6) 0.0184(2) Uani d . 1 1 . .
    C C18 0.40079(15) 0.70913(10) 0.40001(6) 0.0206(2) Uani d . 1 1 . .
    H H18 0.4011 0.6151 0.4064 0.025 Uiso calc R 1 1 . .
    C C17 0.43668(15) 0.77782(11) 0.32371(6) 0.0216(2) Uani d . 1 1 . .
    H H17 0.4596 0.7293 0.2779 0.026 Uiso calc R 1 1 . .
    C C13 0.33112(15) 0.71201(11) 0.55014(6) 0.0211(2) Uani d . 1 1 . .
    H H13 0.3138 0.6205 0.5572 0.025 Uiso calc R 1 1 . .
    C C11 0.23959(15) 0.40809(11) -0.00530(6) 0.0219(2) Uani d . 1 1 . .
    H H11 0.2156 0.3230 0.0213 0.026 Uiso calc R 1 1 . .
    C C12 0.26613(15) 0.42703(10) -0.08878(6) 0.0206(2) Uani d . 1 1 . .
    H H12 0.2629 0.3558 -0.1191 0.025 Uiso calc R 1 1 . .
    C C8 0.29763(14) 0.55274(10) -0.12722(6) 0.0188(2) Uani d . 1 1 . .
    C C9 0.30255(15) 0.65446(10) -0.08099(6) 0.0203(2) Uani d . 1 1 . .
    H H9 0.3224 0.7413 -0.1059 0.024 Uiso calc R 1 1 . .
    C C10 0.27795(15) 0.62679(10) 0.00226(6) 0.0205(2) Uani d . 1 1 . .
    H H10 0.2835 0.6957 0.0340 0.025 Uiso calc R 1 1 . .
    C C7 0.32694(15) 0.57964(11) -0.21668(6) 0.0214(2) Uani d . 1 1 . .
    H H7A 0.3529 0.6659 -0.2405 0.026 Uiso calc R 1 1 . .
    C C23 0.48373(15) 0.95840(10) 0.11436(6) 0.0198(2) Uani d . 1 1 . .
    C C24 0.52458(16) 1.02301(11) 0.03024(6) 0.0228(2) Uani d . 1 1 . .
    H H24 0.5885 1.1003 0.0201 0.027 Uiso calc R 1 1 . .
    C C22 0.15105(15) 0.34887(10) 0.22167(6) 0.0192(2) Uani d . 1 1 . .
    C C21 0.13369(15) 0.31551(10) 0.31054(6) 0.0202(2) Uani d . 1 1 . .
    H H21 0.0709 0.2407 0.3347 0.024 Uiso calc R 1 1 . .
    C C20 0.20063(15) 0.38402(10) 0.35802(6) 0.0200(2) Uani d . 1 1 . .
    H H20 0.2633 0.4590 0.3340 0.024 Uiso calc R 1 1 . .
    C C19 0.18294(15) 0.35002(10) 0.44683(6) 0.0193(2) Uani d . 1 1 . .
    H H7 0.231(3) 0.471(2) 0.1308(12) 0.077(6) Uiso d . 1 1 . .
loop_
    _atom_site_aniso_label
    _atom_site_aniso_U_11
    _atom_site_aniso_U_22
    _atom_site_aniso_U_33
    _atom_site_aniso_U_12
    _atom_site_aniso_U_13
    _atom_site_aniso_U_23
    O1 0.0306(4) 0.0372(5) 0.0216(4) -0.0025(3) -0.0053(3) -0.0080(3)
    O3 0.0327(4) 0.0302(4) 0.0173(4) -0.0076(3) -0.0034(3) -0.0010(3)
    O2 0.0369(5) 0.0287(4) 0.0214(4) -0.0058(3) -0.0054(3) -0.0065(3)
    O8 0.0331(4) 0.0260(4) 0.0196(4) -0.0131(3) -0.0037(3) 0.0027(3)
    O9 0.0328(4) 0.0262(4) 0.0154(4) -0.0109(3) -0.0047(3) 0.0004(3)
    O6 0.0345(4) 0.0251(4) 0.0205(4) -0.0114(3) -0.0067(3) -0.0005(3)
    O7 0.0316(4) 0.0245(4) 0.0168(4) -0.0131(3) -0.0033(3) 0.0033(3)
    O5 0.0333(4) 0.0244(4) 0.0171(4) -0.0126(3) -0.0042(3) 0.0029(3)
    O4 0.0322(4) 0.0261(4) 0.0211(4) -0.0108(3) -0.0063(3) -0.0016(3)
    N1 0.0189(4) 0.0237(5) 0.0186(4) -0.0052(3) -0.0027(3) 0.0017(3)
    N3 0.0197(4) 0.0228(4) 0.0178(4) -0.0044(3) -0.0031(3) -0.0001(3)
    N2 0.0187(4) 0.0232(5) 0.0188(4) -0.0047(3) -0.0024(3) 0.0009(3)
    C4 0.0221(5) 0.0190(5) 0.0273(5) -0.0056(4) -0.0058(4) 0.0024(4)
    C3 0.0231(5) 0.0199(5) 0.0237(5) -0.0049(4) -0.0055(4) -0.0036(4)
    C2 0.0161(5) 0.0222(5) 0.0191(5) -0.0041(4) -0.0022(4) -0.0017(4)
    C6 0.0209(5) 0.0185(5) 0.0214(5) -0.0056(4) -0.0022(4) 0.0002(4)
    C5 0.0216(5) 0.0220(5) 0.0191(5) -0.0052(4) -0.0019(4) -0.0035(4)
    C1 0.0215(5) 0.0268(5) 0.0196(5) -0.0030(4) -0.0021(4) -0.0006(4)
    C16 0.0233(5) 0.0190(5) 0.0222(5) -0.0054(4) -0.0039(4) -0.0011(4)
    C15 0.0217(5) 0.0215(5) 0.0198(5) -0.0052(4) -0.0031(4) -0.0041(4)
    C14 0.0161(5) 0.0222(5) 0.0175(5) -0.0056(4) -0.0029(4) -0.0006(4)
    C18 0.0218(5) 0.0194(5) 0.0214(5) -0.0047(4) -0.0040(4) -0.0030(4)
    C17 0.0219(5) 0.0241(5) 0.0197(5) -0.0041(4) -0.0033(4) -0.0050(4)
    C13 0.0205(5) 0.0226(5) 0.0202(5) -0.0060(4) -0.0033(4) 0.0005(4)
    C11 0.0210(5) 0.0201(5) 0.0252(5) -0.0062(4) -0.0054(4) 0.0023(4)
    C12 0.0214(5) 0.0194(5) 0.0227(5) -0.0052(4) -0.0058(4) -0.0022(4)
    C8 0.0161(5) 0.0221(5) 0.0182(5) -0.0032(4) -0.0032(4) -0.0017(4)
    C9 0.0216(5) 0.0184(5) 0.0208(5) -0.0048(4) -0.0035(4) -0.0002(4)
    C10 0.0213(5) 0.0209(5) 0.0192(5) -0.0038(4) -0.0027(4) -0.0028(4)
    C7 0.0226(5) 0.0226(5) 0.0188(5) -0.0040(4) -0.0038(4) -0.0008(4)
    C23 0.0186(5) 0.0229(5) 0.0174(5) -0.0036(4) -0.0029(4) -0.0002(4)
    C24 0.0281(5) 0.0230(5) 0.0185(5) -0.0109(4) -0.0035(4) 0.0022(4)
    C22 0.0185(5) 0.0200(5) 0.0179(5) -0.0036(4) -0.0019(4) 0.0008(4)
    C21 0.0211(5) 0.0207(5) 0.0180(5) -0.0060(4) -0.0019(4) 0.0024(4)
    C20 0.0210(5) 0.0194(5) 0.0188(5) -0.0058(4) -0.0018(4) 0.0022(4)
    C19 0.0183(5) 0.0200(5) 0.0188(5) -0.0039(4) -0.0022(4) 0.0006(4)
_geom_special_details
;
All e.s.d.'s (except the e.s.d. in the dihedral angle between two l.s. planes)
are estimated using the full covariance matrix. The cell e.s.d.'s are taken
into account individually in the estimation of e.s.d.'s in distances, angles
and torsion angles; correlations between e.s.d.'s in cell parameters are only
used when they are defined by crystal symmetry. An approximate (isotropic)
treatment of cell e.s.d.'s is used for estimating e.s.d.'s involving l.s.
planes.
;
loop_
    _geom_bond_atom_site_label_1
    _geom_bond_atom_site_label_2
    _geom_bond_site_symmetry_2
    _geom_bond_distance
    _geom_bond_publ_flag
    O1 C1 . 1.2089(14) ?
    O3 C13 . 1.2109(13) ?
    O2 C7 . 1.2089(13) ?
    O8 C23 . 1.2155(13) ?
    O9 C23 . 1.3175(13) ?
    O9 H9A . 1.030(19) ?
    O6 C22 . 1.2199(13) ?
    O7 C22 . 1.3119(12) ?
    O7 H7 . 1.050(19) ?
    O5 C19 . 1.3171(12) ?
    O5 H5 . 1.03(2) ?
    O4 C19 . 1.2191(13) ?
    N1 C5 . 1.3388(14) ?
    N1 C4 . 1.3415(14) ?
    N3 C17 . 1.3408(14) ?
    N3 C16 . 1.3418(13) ?
    N2 C10 . 1.3403(14) ?
    N2 C11 . 1.3419(14) ?
    C4 C3 . 1.3846(15) ?
    C4 H4 . 0.9500 ?
    C3 C2 . 1.3928(14) ?
    C3 H3 . 0.9500 ?
    C2 C6 . 1.3896(14) ?
    C2 C1 . 1.4890(14) ?
    C6 C5 . 1.3856(14) ?
    C6 H6 . 0.9500 ?
    C5 H5A . 0.9500 ?
    C1 H1 . 0.9500 ?
    C16 C15 . 1.3810(14) ?
    C16 H16 . 0.9500 ?
    C15 C14 . 1.3917(15) ?
    C15 H15 . 0.9500 ?
    C14 C18 . 1.3909(14) ?
    C14 C13 . 1.4898(14) ?
    C18 C17 . 1.3890(14) ?
    C18 H18 . 0.9500 ?
    C17 H17 . 0.9500 ?
    C13 H13 . 0.9500 ?
    C11 C12 . 1.3866(15) ?
    C11 H11 . 0.9500 ?
    C12 C8 . 1.3921(14) ?
    C12 H12 . 0.9500 ?
    C8 C9 . 1.3897(14) ?
    C8 C7 . 1.4892(14) ?
    C9 C10 . 1.3888(14) ?
    C9 H9 . 0.9500 ?
    C10 H10 . 0.9500 ?
    C7 H7A . 0.9500 ?
    C23 C24 . 1.4888(14) ?
    C24 C24 2_675 1.309(2) ?
    C24 H24 . 0.9500 ?
    C22 C21 . 1.4900(14) ?
    C21 C20 . 1.3280(15) ?
    C21 H21 . 0.9500 ?
    C20 C19 . 1.4897(14) ?
    C20 H20 . 0.9500 ?
loop_
    _geom_angle_atom_site_label_1
    _geom_angle_atom_site_label_2
    _geom_angle_atom_site_label_3
    _geom_angle_site_symmetry_1
    _geom_angle_site_symmetry_3
    _geom_angle
    _geom_angle_publ_flag
    C23 O9 H9A . . 108.3(10) ?
    C22 O7 H7 . . 107.3(11) ?
    C19 O5 H5 . . 109.4(11) ?
    C5 N1 C4 . . 118.60(9) ?
    C17 N3 C16 . . 118.84(9) ?
    C10 N2 C11 . . 119.23(9) ?
    N1 C4 C3 . . 122.46(10) ?
    N1 C4 H4 . . 118.8 ?
    C3 C4 H4 . . 118.8 ?
    C4 C3 C2 . . 118.67(10) ?
    C4 C3 H3 . . 120.7 ?
    C2 C3 H3 . . 120.7 ?
    C6 C2 C3 . . 119.03(9) ?
    C6 C2 C1 . . 119.58(9) ?
    C3 C2 C1 . . 121.37(9) ?
    C5 C6 C2 . . 118.45(9) ?
    C5 C6 H6 . . 120.8 ?
    C2 C6 H6 . . 120.8 ?
    N1 C5 C6 . . 122.79(9) ?
    N1 C5 H5A . . 118.6 ?
    C6 C5 H5A . . 118.6 ?
    O1 C1 C2 . . 123.58(10) ?
    O1 C1 H1 . . 118.2 ?
    C2 C1 H1 . . 118.2 ?
    N3 C16 C15 . . 122.25(10) ?
    N3 C16 H16 . . 118.9 ?
    C15 C16 H16 . . 118.9 ?
    C16 C15 C14 . . 119.04(9) ?
    C16 C15 H15 . . 120.5 ?
    C14 C15 H15 . . 120.5 ?
    C15 C14 C18 . . 118.86(9) ?
    C15 C14 C13 . . 120.32(9) ?
    C18 C14 C13 . . 120.81(9) ?
    C17 C18 C14 . . 118.51(10) ?
    C17 C18 H18 . . 120.7 ?
    C14 C18 H18 . . 120.7 ?
    N3 C17 C18 . . 122.46(9) ?
    N3 C17 H17 . . 118.8 ?
    C18 C17 H17 . . 118.8 ?
    O3 C13 C14 . . 122.26(10) ?
    O3 C13 H13 . . 118.9 ?
    C14 C13 H13 . . 118.9 ?
    N2 C11 C12 . . 122.25(9) ?
    N2 C11 H11 . . 118.9 ?
    C12 C11 H11 . . 118.9 ?
    C11 C12 C8 . . 118.55(9) ?
    C11 C12 H12 . . 120.7 ?
    C8 C12 H12 . . 120.7 ?
    C9 C8 C12 . . 119.17(9) ?
    C9 C8 C7 . . 119.64(9) ?
    C12 C8 C7 . . 121.19(9) ?
    C10 C9 C8 . . 118.76(9) ?
    C10 C9 H9 . . 120.6 ?
    C8 C9 H9 . . 120.6 ?
    N2 C10 C9 . . 122.02(9) ?
    N2 C10 H10 . . 119.0 ?
    C9 C10 H10 . . 119.0 ?
    O2 C7 C8 . . 123.27(10) ?
    O2 C7 H7A . . 118.4 ?
    C8 C7 H7A . . 118.4 ?
    O8 C23 O9 . . 124.76(9) ?
    O8 C23 C24 . . 122.67(9) ?
    O9 C23 C24 . . 112.57(9) ?
    C24 C24 C23 2_675 . 122.28(12) ?
    C24 C24 H24 2_675 . 118.9 ?
    C23 C24 H24 . . 118.9 ?
    O6 C22 O7 . . 124.52(9) ?
    O6 C22 C21 . . 120.91(9) ?
    O7 C22 C21 . . 114.57(9) ?
    C20 C21 C22 . . 123.99(9) ?
    C20 C21 H21 . . 118.0 ?
    C22 C21 H21 . . 118.0 ?
    C21 C20 C19 . . 123.71(9) ?
    C21 C20 H20 . . 118.1 ?
    C19 C20 H20 . . 118.1 ?
    O4 C19 O5 . . 124.32(9) ?
    O4 C19 C20 . . 121.40(9) ?
    O5 C19 C20 . . 114.27(9) ?
loop_
    _geom_hbond_atom_site_label_D
    _geom_hbond_atom_site_label_H
    _geom_hbond_atom_site_label_A
    _geom_hbond_site_symmetry_A
    _geom_hbond_distance_DH
    _geom_hbond_distance_HA
    _geom_hbond_distance_DA
    _geom_hbond_angle_DHA
    _geom_hbond_publ_flag
    O9 H9A N3 . 1.030(19) 1.576(19) 2.6047(12) 176.1(17) yes
    O5 H5 N1 . 1.03(2) 1.57(2) 2.5952(12) 172.0(18) yes
    O7 H7 N2 . 1.050(19) 1.54(2) 2.5826(12) 172.9(18) yes
_iucr_refine_instructions_details
;
TITL I in P-1
CELL 0.71073 6.9388 10.1962 17.0018 82.45 78.615 80.064
ZERR 3 0.0012 0.0018 0.003 0.003 0.003 0.003
LATT 1
SFAC C H N O
UNIT 48 42 6 18
L.S. 12
PLAN  10
SIZE 0.02 0.03 0.04
TEMP -173
HTAB O9 N3
HTAB O5 N1
HTAB O7 N2
BOND $H
HTAB
fmap 2
acta
OMIT -0 54
WGHT    0.050200    0.240700
FVAR       0.10684
O1    4    0.038771    0.139841    0.930147    11.00000    0.03063    0.03715 =
         0.02164   -0.00796   -0.00532   -0.00251
O3    4    0.325459    0.768487    0.609096    11.00000    0.03274    0.03016 =
         0.01733   -0.00098   -0.00341   -0.00762
O2    4    0.319307    0.497158   -0.260521    11.00000    0.03688    0.02875 =
         0.02145   -0.00651   -0.00544   -0.00583
O8    4    0.414011    0.854654    0.131332    11.00000    0.03312    0.02600 =
         0.01964    0.00269   -0.00375   -0.01313
O9    4    0.530884    1.026126    0.166857    11.00000    0.03280    0.02616 =
         0.01545    0.00039   -0.00468   -0.01087
H9A   2    0.497360    0.976482    0.223454    11.00000    0.06916
O6    4    0.093632    0.278891    0.180809    11.00000    0.03447    0.02507 =
         0.02046   -0.00050   -0.00668   -0.01143
O7    4    0.229871    0.457377    0.193204    11.00000    0.03160    0.02448 =
         0.01676    0.00334   -0.00328   -0.01305
O5    4    0.103442    0.240975    0.474681    11.00000    0.03326    0.02437 =
         0.01707    0.00290   -0.00417   -0.01259
H5    2    0.103793    0.221539    0.535803    11.00000    0.07550
O4    4    0.240134    0.418729    0.488450    11.00000    0.03222    0.02613 =
         0.02107   -0.00158   -0.00630   -0.01081
N1    3    0.082062    0.178959    0.628846    11.00000    0.01886    0.02374 =
         0.01861    0.00174   -0.00270   -0.00522
N3    3    0.440188    0.910084    0.312300    11.00000    0.01974    0.02277 =
         0.01783   -0.00011   -0.00315   -0.00440
N2    3    0.246638    0.505907    0.039240    11.00000    0.01870    0.02315 =
         0.01882    0.00086   -0.00245   -0.00471
C4    1    0.077880    0.270595    0.679259    11.00000    0.02208    0.01895 =
         0.02732    0.00236   -0.00575   -0.00562
AFIX  43
H4    2    0.091889    0.359777    0.657321    11.00000   -1.20000
AFIX   0
C3    1    0.053909    0.240047    0.762070    11.00000    0.02309    0.01986 =
         0.02372   -0.00360   -0.00550   -0.00493
AFIX  43
H3    2    0.049962    0.307200    0.796401    11.00000   -1.20000
AFIX   0
C2    1    0.035700    0.108889    0.794028    11.00000    0.01612    0.02222 =
         0.01910   -0.00170   -0.00217   -0.00409
C6    1    0.039528    0.013761    0.742004    11.00000    0.02092    0.01847 =
         0.02142    0.00021   -0.00216   -0.00557
AFIX  43
H6    2    0.026506   -0.076276    0.762214    11.00000   -1.20000
AFIX   0
C5    1    0.062785    0.053304    0.659964    11.00000    0.02164    0.02204 =
         0.01914   -0.00350   -0.00193   -0.00516
AFIX  43
H5A   2    0.065151   -0.011498    0.624284    11.00000   -1.20000
AFIX   0
C1    1    0.016686    0.068326    0.882276    11.00000    0.02152    0.02679 =
         0.01955   -0.00064   -0.00211   -0.00305
AFIX  43
H1    2   -0.014501   -0.018488    0.902036    11.00000   -1.20000
AFIX   0
C16   1    0.403932    0.979241    0.376910    11.00000    0.02325    0.01899 =
         0.02223   -0.00105   -0.00385   -0.00536
AFIX  43
H16   2    0.406401    1.072959    0.368860    11.00000   -1.20000
AFIX   0
C15   1    0.363149    0.918851    0.454709    11.00000    0.02168    0.02154 =
         0.01976   -0.00407   -0.00308   -0.00521
AFIX  43
H15   2    0.334711    0.970615    0.499303    11.00000   -1.20000
AFIX   0
C14   1    0.364311    0.781073    0.466841    11.00000    0.01609    0.02215 =
         0.01754   -0.00061   -0.00290   -0.00555
C18   1    0.400788    0.709129    0.400013    11.00000    0.02176    0.01940 =
         0.02139   -0.00297   -0.00401   -0.00469
AFIX  43
H18   2    0.401148    0.615120    0.406411    11.00000   -1.20000
AFIX   0
C17   1    0.436680    0.777819    0.323709    11.00000    0.02192    0.02406 =
         0.01971   -0.00499   -0.00334   -0.00407
AFIX  43
H17   2    0.459601    0.729263    0.277891    11.00000   -1.20000
AFIX   0
C13   1    0.331123    0.712006    0.550136    11.00000    0.02051    0.02263 =
         0.02015    0.00046   -0.00329   -0.00597
AFIX  43
H13   2    0.313810    0.620520    0.557238    11.00000   -1.20000
AFIX   0
C11   1    0.239592    0.408091   -0.005304    11.00000    0.02101    0.02007 =
         0.02519    0.00228   -0.00541   -0.00624
AFIX  43
H11   2    0.215603    0.322950    0.021263    11.00000   -1.20000
AFIX   0
C12   1    0.266125    0.427029   -0.088782    11.00000    0.02138    0.01935 =
         0.02270   -0.00216   -0.00576   -0.00516
AFIX  43
H12   2    0.262877    0.355770   -0.119087    11.00000   -1.20000
AFIX   0
C8    1    0.297629    0.552744   -0.127215    11.00000    0.01611    0.02209 =
         0.01820   -0.00173   -0.00320   -0.00319
C9    1    0.302550    0.654457   -0.080993    11.00000    0.02164    0.01844 =
         0.02078   -0.00024   -0.00348   -0.00484
AFIX  43
H9    2    0.322370    0.741292   -0.105883    11.00000   -1.20000
AFIX   0
C10   1    0.277953    0.626790    0.002265    11.00000    0.02133    0.02086 =
         0.01921   -0.00278   -0.00266   -0.00377
AFIX  43
H10   2    0.283493    0.695664    0.033985    11.00000   -1.20000
AFIX   0
C7    1    0.326939    0.579643   -0.216682    11.00000    0.02260    0.02260 =
         0.01884   -0.00078   -0.00381   -0.00395
AFIX  43
H7A   2    0.352928    0.665917   -0.240487    11.00000   -1.20000
AFIX   0
C23   1    0.483726    0.958397    0.114360    11.00000    0.01858    0.02293 =
         0.01738   -0.00019   -0.00290   -0.00365
C24   1    0.524575    1.023009    0.030244    11.00000    0.02805    0.02297 =
         0.01852    0.00225   -0.00345   -0.01086
AFIX  43
H24   2    0.588518    1.100306    0.020100    11.00000   -1.20000
AFIX   0
C22   1    0.151053    0.348871    0.221673    11.00000    0.01847    0.02004 =
         0.01795    0.00080   -0.00188   -0.00362
C21   1    0.133687    0.315513    0.310536    11.00000    0.02112    0.02068 =
         0.01803    0.00236   -0.00194   -0.00595
AFIX  43
H21   2    0.070902    0.240676    0.334700    11.00000   -1.20000
AFIX   0
C20   1    0.200627    0.384021    0.358017    11.00000    0.02098    0.01941 =
         0.01878    0.00221   -0.00177   -0.00582
AFIX  43
H20   2    0.263337    0.458953    0.333988    11.00000   -1.20000
AFIX   0
C19   1    0.182944    0.350016    0.446831    11.00000    0.01830    0.02001 =
         0.01881    0.00064   -0.00217   -0.00392
H7    2    0.231092    0.471082    0.130845    11.00000    0.07675
HKLF 4
REM  12 in P-1
REM R1 =  0.0333 for   4351 Fo > 4sig(Fo)  and  0.0393 for all   5022 data
REM    337 parameters refined using      0 restraints
END
WGHT      0.0603      0.1629
REM Highest difference peak  0.295,  deepest hole -0.236,  1-sigma level  0.044
Q1    1   0.1309  0.3366  0.2677  11.00000  0.05    0.30
Q2    1   0.1961  0.3626  0.4009  11.00000  0.05    0.29
Q3    1   0.5008  0.9904  0.0716  11.00000  0.05    0.28
Q4    1   0.3476  0.7498  0.5066  11.00000  0.05    0.27
Q5    1   0.3103  0.5645 -0.1700  11.00000  0.05    0.25
Q6    1   0.2811  0.6424 -0.0416  11.00000  0.05    0.25
Q7    1   0.0284  0.0936  0.8350  11.00000  0.05    0.25
Q8    1   0.0509  0.2560  0.7195  11.00000  0.05    0.23
Q9    1   0.3731  0.9409  0.4138  11.00000  0.05    0.23
Q10   1   0.0500  0.0369  0.7035  11.00000  0.05    0.22
;
