# Supplementary material for: Pyridine-4-carbaldehyde–fumaric acid (2/1)
Source: Acta Crystallogr Sect E Struct Rep Online. 2013 May 22;69(Pt 6):o940. doi: 10.1107/S1600536813013445 (PMC3685085; doi:10.1107/S1600536813013445)
Supplement: Supplementary file 2 [file e-69-0o940-Isup2.hkl]

# 
# h,k,l, Fc-squared, Fo-squared, sigma(Fo-squared) and status flag 
# 
data_I
_shelx_title ' 12 in P-1' 
_shelx_refln_list_code          4 
_shelx_F_calc_maximum      302.42 
_exptl_crystal_F_000       516.00 
_reflns_d_resolution_high  0.7828 
 
loop_ 
 _symmetry_equiv_pos_as_xyz 
 'x, y, z' 
 '-x, -y, -z' 
 
_cell_length_a     6.9388 
_cell_length_b    10.1962 
_cell_length_c    17.0018 
_cell_angle_alpha  82.450 
_cell_angle_beta   78.615 
_cell_angle_gamma  80.064 
 
_shelx_F_squared_multiplier     1.000 
 
loop_ 
 _refln_index_h 
 _refln_index_k 
 _refln_index_l 
 _refln_F_squared_calc 
 _refln_F_squared_meas 
 _refln_F_squared_sigma 
 _refln_observed_status 
   1   0   0        0.47        0.88      5.06 o 
   2   0   0        8.96        8.32      0.72 o 
   3   0   0     1147.32     1206.24     16.12 o 
   4   0   0      155.83      150.94      4.07 o 
   5   0   0      173.30      171.33      2.83 o 
   6   0   0      130.20      117.59      2.74 o 
   7   0   0       24.51       24.30      2.19 o 
   8   0   0       35.33       28.53      1.86 o 
  -8   1   0        6.26        7.63      1.46 o 
  -7   1   0       80.56       74.97      2.48 o 
  -6   1   0      211.39      204.26      5.26 o 
  -5   1   0      674.39      674.78      9.58 o 
  -4   1   0       19.77       19.89      1.01 o 
  -3   1   0      178.60      175.25      2.83 o 
  -2   1   0    91457.80    86318.64   1155.50 o 
  -1   1   0       28.96       23.12      0.70 o 
   0   1   0       14.82        6.13      8.76 o 
   1   1   0      596.80      576.52      7.55 o 
   2   1   0      173.77      158.33      2.32 o 
   3   1   0      245.90      235.48      3.54 o 
   4   1   0      638.70      614.35      8.57 o 
   5   1   0       64.81       68.02      1.79 o 
   6   1   0       40.53       34.73      1.46 o 
   7   1   0        0.99        1.75      0.78 o 
   8   1   0        1.53        2.19      1.24 o 
  -8   2   0      162.71      152.81      3.99 o 
  -7   2   0       96.44       93.07      2.74 o 
  -6   2   0       28.44       28.26      1.50 o 
  -5   2   0       94.29       99.27      2.34 o 
  -4   2   0     9494.24    10017.82    150.27 o 
  -3   2   0        6.33        8.82      1.67 o 
  -2   2   0      203.85      195.37      2.83 o 
  -1   2   0     7798.33     8041.71    137.76 o 
   0   2   0      452.50      391.61      6.81 o 
   1   2   0       31.67       27.23      0.84 o 
   2   2   0      244.15      300.82      9.84 o 
   3   2   0      167.22      168.57      2.53 o 
   4   2   0        7.59        6.61      0.73 o 
   5   2   0       80.84       65.03      2.11 o 
   6   2   0        6.16        5.98      0.78 o 
   7   2   0       89.30       88.05      2.48 o 
   8   2   0        1.03        0.58      0.88 o 
  -8   3   0       19.64       21.21      1.57 o 
  -7   3   0       13.71       14.64      1.46 o 
  -6   3   0      765.90      793.10     11.41 o 
  -5   3   0        1.89        2.10      0.58 o 
  -4   3   0       87.06       90.89      1.80 o 
  -3   3   0     3808.52     3972.02     52.59 o 
  -2   3   0      139.27      140.32      2.32 o 
  -1   3   0      217.66      217.32      3.52 o 
   0   3   0     1009.63      888.74     15.17 o 
   1   3   0      697.79      662.38      9.08 o 
   2   3   0      738.54      735.16     25.37 o 
   3   3   0      287.38      261.42      5.24 o 
   4   3   0       16.93       19.73      0.72 o 
   5   3   0      131.13      139.95      2.53 o 
   6   3   0       67.29       66.15      1.86 o 
   7   3   0        0.13        0.29      0.78 o 
   8   3   0       24.00       22.78      1.86 o 
  -7   4   0        2.92        2.85      0.83 o 
  -6   4   0       12.42       14.48      1.76 o 
  -5   4   0      873.58      912.34     12.94 o 
  -4   4   0       10.81       11.13      1.09 o 
  -3   4   0      341.36      353.94      5.16 o 
  -2   4   0     1299.08     1409.64     18.97 o 
  -1   4   0      829.95      840.52     14.55 o 
   0   4   0     1306.29     1362.21     22.90 o 
   1   4   0       33.49       31.20      0.70 o 
   2   4   0        5.79        7.32      0.51 o 
   3   4   0      154.09      150.40      2.53 o 
   4   4   0      463.93      462.30     16.65 o 
   5   4   0       22.28       23.41      1.01 o 
   6   4   0       10.32       11.11      1.31 o 
   7   4   0      386.79      395.21      7.43 o 
   8   4   0       50.42       45.12      1.86 o 
  -7   5   0      211.40      215.48      3.98 o 
  -6   5   0        1.92        1.53      0.77 o 
  -5   5   0      149.27      154.34      2.83 o 
  -4   5   0      524.28      564.86      8.22 o 
  -3   5   0      242.29      272.48      4.13 o 
  -2   5   0      164.20      181.12      3.98 o 
  -1   5   0      123.12      152.46      3.10 o 
   0   5   0       21.91       21.43      1.31 o 
   1   5   0      189.87      168.77      4.82 o 
   2   5   0      849.64      928.31     12.43 o 
   3   5   0       22.29       28.64      2.00 o 
   4   5   0        0.63        1.46      0.51 o 
   5   5   0      468.81      536.75      7.92 o 
   6   5   0       49.47       46.00      1.86 o 
   7   5   0      128.11      128.35      3.10 o 
   8   5   0        5.05        4.92      1.31 o 
  -6   6   0      102.47      102.29      4.82 o 
  -5   6   0       35.87       39.87      1.86 o 
  -4   6   0       19.29       17.70      0.72 o 
  -3   6   0      171.78      202.76      3.35 o 
  -2   6   0       51.76       55.21      1.86 o 
  -1   6   0      129.87      113.53      2.74 o 
   0   6   0      161.67      180.16      4.82 o 
   1   6   0        4.02        3.99      0.62 o 
   2   6   0        0.59        3.50      0.51 o 
   3   6   0      152.93      211.18      3.93 o 
   4   6   0        3.04        2.98      0.51 o 
   5   6   0      120.79      119.41      2.16 o 
   6   6   0        0.22        0.00      1.31 o 
   7   6   0       43.74       43.82      1.86 o 
   8   6   0       40.42       40.78      1.86 o 
  -6   7   0       77.04       75.80      3.10 o 
  -5   7   0       84.48       82.44      3.10 o 
  -4   7   0       17.65       17.54      1.46 o 
  -3   7   0        1.28        0.88      0.88 o 
  -2   7   0       36.41       37.15      1.46 o 
  -1   7   0        3.12        1.31      0.62 o 
   0   7   0        5.78        2.19      0.62 o 
   1   7   0        5.74        0.00      0.88 o 
   2   7   0      126.64      129.66      2.16 o 
   3   7   0       14.13       13.78      0.72 o 
   4   7   0       12.32       15.49      1.01 o 
   5   7   0      106.61       98.46      2.02 o 
   6   7   0      203.57      193.19      4.34 o 
   7   7   0        0.80        1.31      1.31 o 
  -5   8   0       70.39       68.15      2.74 o 
  -4   8   0      167.65      182.11      4.62 o 
  -3   8   0        7.03        7.98      1.24 o 
  -2   8   0       23.06       23.14      1.46 o 
  -1   8   0       80.61       76.04      9.20 o 
   0   8   0      114.82      122.23      3.10 o 
   1   8   0       10.36        9.22      1.24 o 
   2   8   0        7.63       10.05      0.58 o 
   3   8   0       48.30       42.68      1.18 o 
   4   8   0      308.35      299.97      4.70 o 
   5   8   0       36.39       39.63      1.27 o 
   6   8   0        7.63        6.60      1.24 o 
   7   8   0       33.06       30.02      2.63 o 
  -5   9   0       21.15       18.85      1.86 o 
  -4   9   0        6.08        5.43      1.46 o 
  -3   9   0       81.03       81.82      3.07 o 
  -2   9   0       21.98       19.85      1.46 o 
  -1   9   0       34.54       33.78      1.86 o 
   0   9   0        2.06        1.17      0.88 o 
   1   9   0        3.88        1.75      0.78 o 
   2   9   0      140.30      153.65      3.37 o 
   3   9   0       81.10       89.20      1.80 o 
   4   9   0       44.53       42.68      1.27 o 
   5   9   0      185.49      174.23      3.54 o 
   6   9   0       21.42       23.78      1.46 o 
   7   9   0        3.06        5.51      1.75 o 
  -4  10   0        1.10        0.00      1.24 o 
  -3  10   0       26.73       26.40      1.86 o 
  -2  10   0        1.46        0.88      1.75 o 
  -1  10   0       49.48       43.58      3.07 o 
   0  10   0       11.86       16.05      1.46 o 
   1  10   0       42.03       36.98      2.63 o 
   2  10   0       59.55       55.42      3.50 o 
   3  10   0      275.89      242.19      5.24 o 
   4  10   0       12.35       10.59      1.24 o 
   5  10   0       16.97       19.47      1.60 o 
   6  10   0       19.26       20.52      1.46 o 
  -3  11   0       27.20       25.97      2.10 o 
  -2  11   0        0.01        0.00      1.24 o 
  -1  11   0        0.55        0.00      1.24 o 
   0  11   0       22.41       22.76      3.07 o 
   1  11   0      141.04      121.78      3.37 o 
   2  11   0        1.20        3.50      1.24 o 
   3  11   0       21.03       17.36      2.19 o 
   4  11   0       75.09       73.59      2.48 o 
   5  11   0       29.31       30.23      1.86 o 
  -1  12   0       28.60       27.61      3.50 o 
   0  12   0       13.36       16.22      1.86 o 
   1  12   0       13.72       11.11      1.46 o 
   2  12   0       56.75       59.57      2.48 o 
   3  12   0        2.38        0.44      1.24 o 
   4  12   0        2.38        1.31      1.31 o 
  -4 -12   1        0.00        0.88      1.75 o 
  -3 -12   1        4.17        6.26      1.24 o 
  -2 -12   1       18.22       22.81      1.86 o 
  -1 -12   1       77.06       67.25      3.94 o 
   0 -12   1        1.06        1.31      1.24 o 
   1 -12   1        3.44        6.83      1.31 o 
  -5 -11   1        8.59        9.11      1.75 o 
  -4 -11   1        0.29        0.44      2.19 o 
  -3 -11   1      129.94      123.53      5.26 o 
  -2 -11   1        5.80        4.38      1.24 o 
  -1 -11   1        7.76        6.83      1.31 o 
   0 -11   1       14.28       11.11      1.46 o 
   1 -11   1       11.04        7.98      1.24 o 
   2 -11   1        1.96        1.75      1.24 o 
   3 -11   1       33.61       32.11      2.10 o 
  -6 -10   1       14.46       13.14      1.24 o 
  -5 -10   1       73.15       70.72      1.80 o 
  -4 -10   1       14.38       12.84      1.31 o 
  -3 -10   1        2.63        2.63      1.24 o 
  -2 -10   1        9.78        7.68      1.31 o 
  -1 -10   1        7.62        3.94      1.24 o 
   0 -10   1       39.91       34.17      1.86 o 
   1 -10   1       78.79       70.53      2.48 o 
   2 -10   1        1.10        2.19      1.24 o 
   3 -10   1      110.43       99.88      3.10 o 
   4 -10   1        0.71        0.00      1.24 o 
  -6  -9   1       25.55       23.32      3.50 o 
  -5  -9   1        5.59        5.88      0.72 o 
  -4  -9   1        3.46        2.73      0.58 o 
  -3  -9   1        1.90        0.88      0.51 o 
  -2  -9   1       91.20       81.94      2.48 o 
  -1  -9   1       76.46       61.64      2.10 o 
   0  -9   1        3.02        2.34      0.88 o 
   1  -9   1      174.69      165.35      3.99 o 
   2  -9   1        0.55        1.75      1.24 o 
   3  -9   1       40.15       40.47      2.63 o 
   4  -9   1       45.42       43.96      2.63 o 
   5  -9   1        2.73        1.75      1.24 o 
  -7  -8   1        6.96        7.47      1.24 o 
  -6  -8   1        5.66        5.73      1.24 o 
  -5  -8   1        0.40        0.35      0.58 o 
  -4  -8   1       41.52       38.75      1.27 o 
  -3  -8   1       27.36       23.41      1.01 o 
  -2  -8   1        6.00       10.31      0.72 o 
  -1  -8   1       98.87      107.76      3.50 o 
   0  -8   1        1.03        5.08      0.78 o 
   1  -8   1       13.16       11.84      1.24 o 
   2  -8   1      197.58      193.19      4.34 o 
   3  -8   1        1.79        1.31      1.24 o 
   4  -8   1       85.63       93.31      3.10 o 
   5  -8   1        0.44        0.44      1.24 o 
  -7  -7   1        1.26        0.00      1.75 o 
  -6  -7   1        0.05        0.00      1.31 o 
  -5  -7   1        7.95        6.97      1.02 o 
  -4  -7   1       39.01       41.89      1.48 o 
  -3  -7   1        0.83        3.50      0.51 o 
  -2  -7   1        0.09        0.58      0.51 o 
  -1  -7   1        0.01        0.04      0.62 o 
   0  -7   1      534.16      554.83     10.21 o 
   1  -7   1       28.98       25.44      1.24 o 
   2  -7   1      256.73      256.31      5.24 o 
   3  -7   1       98.69      113.35      6.13 o 
   4  -7   1       68.79       68.35      2.48 o 
   5  -7   1        0.00        0.00      1.24 o 
   6  -7   1        4.93        3.50      1.24 o 
  -8  -6   1       10.34        8.85      1.24 o 
  -7  -6   1       14.46       12.72      1.24 o 
  -6  -6   1       21.34       21.35      2.63 o 
  -5  -6   1       29.67       28.33      1.01 o 
  -4  -6   1       12.24       14.49      0.72 o 
  -3  -6   1        1.10        5.00      0.51 o 
  -2  -6   1      523.11      620.13      8.57 o 
  -1  -6   1       77.70       76.89      1.27 o 
   0  -6   1      402.13      401.71      7.43 o 
   1  -6   1      936.97     1028.55     20.15 o 
   2  -6   1      239.60      268.80      5.26 o 
   3  -6   1        2.48        1.75      0.51 o 
   4  -6   1       29.21       40.11      2.43 o 
   5  -6   1        0.33        0.00      1.24 o 
   6  -6   1        0.22        0.44      1.31 o 
   7  -6   1       24.14       19.94      2.10 o 
  -8  -5   1        0.48        0.00      0.78 o 
  -7  -5   1       40.12       39.03      1.86 o 
  -6  -5   1       32.18       31.11      1.24 o 
  -5  -5   1       30.39       36.73      1.87 o 
  -4  -5   1       85.93       99.65      2.02 o 
  -3  -5   1        1.97        1.46      0.51 o 
  -2  -5   1      123.16      119.45      2.02 o 
  -1  -5   1     3676.71     4143.62     55.21 o 
   0  -5   1       94.34      116.08      2.48 o 
   1  -5   1       10.77       10.09      0.62 o 
   2  -5   1      394.40      453.95      8.85 o 
   3  -5   1       28.56       27.38      1.19 o 
   4  -5   1        4.85        5.90      1.09 o 
   5  -5   1      176.85      180.67      3.35 o 
   6  -5   1        0.13        0.00      1.03 o 
   7  -5   1       12.62       13.32      1.46 o 
  -8  -4   1       14.66       13.73      1.46 o 
  -7  -4   1       55.26       53.01      1.86 o 
  -6  -4   1        0.44        0.00      0.78 o 
  -5  -4   1       15.40       17.28      0.72 o 
  -4  -4   1        0.01        0.00      0.51 o 
  -3  -4   1     3949.30     4385.15     93.88 o 
  -2  -4   1      103.20       90.31      1.63 o 
  -1  -4   1      321.79      325.61      4.50 o 
   0  -4   1     1290.22     1338.09     22.90 o 
   1  -4   1      286.91      283.31      5.24 o 
   2  -4   1      112.66      114.25      1.80 o 
   3  -4   1      793.21      865.53     12.17 o 
   4  -4   1       26.32       28.38      2.15 o 
   5  -4   1       64.18       66.35      1.80 o 
   6  -4   1       19.98       18.67      1.38 o 
   7  -4   1        5.74        4.53      0.83 o 
  -8  -3   1        1.12        1.31      2.19 o 
  -7  -3   1        2.97        2.63      1.24 o 
  -6  -3   1        0.83        0.58      0.78 o 
  -5  -3   1     1538.73     1692.16     39.86 o 
  -4  -3   1      191.20      185.21      3.03 o 
  -3  -3   1      427.76      435.38      6.23 o 
  -2  -3   1      555.92      556.74      7.55 o 
  -1  -3   1      108.66      102.26      1.52 o 
   0  -3   1      233.62      225.66      3.99 o 
   1  -3   1     2887.37     3091.03     42.17 o 
   2  -3   1        9.04        8.99      0.88 o 
   3  -3   1       70.23       68.88      1.27 o 
   4  -3   1        3.97        1.93      0.87 o 
   5  -3   1        1.34        1.75      0.58 o 
   6  -3   1      102.24       99.28      2.32 o 
   7  -3   1       97.14      100.12      5.69 o 
   8  -3   1        8.23        8.17      1.46 o 
  -8  -2   1        0.49        1.31      1.24 o 
  -7  -2   1      381.82      382.56      7.45 o 
  -6  -2   1       35.62       32.86      1.24 o 
  -5  -2   1      138.25      133.31      2.86 o 
  -4  -2   1       11.37        7.67      1.19 o 
  -3  -2   1      109.09      106.01      1.80 o 
  -2  -2   1       51.68       51.45      1.09 o 
  -1  -2   1     4917.68     4864.51    172.15 o 
   0  -2   1      417.01      378.86      6.48 o 
   1  -2   1       14.42       15.77      0.51 o 
   2  -2   1       93.48      116.35      1.80 o 
   3  -2   1        0.39        0.29      0.51 o 
   4  -2   1      374.78      374.87      5.38 o 
   5  -2   1      367.33      379.63      5.89 o 
   6  -2   1        7.51        6.82      1.01 o 
   7  -2   1       64.69       63.03      2.10 o 
   8  -2   1      308.06      288.78      6.10 o 
  -8  -1   1        1.90        1.31      1.31 o 
  -7  -1   1       35.44       33.14      3.07 o 
  -6  -1   1       21.26       21.90      1.24 o 
  -5  -1   1      191.18      186.32      3.03 o 
  -4  -1   1       15.68       16.54      0.72 o 
  -3  -1   1     1848.82     2051.33     45.53 o 
  -2  -1   1      873.55      861.02     17.92 o 
  -1  -1   1      107.54       97.15      2.66 o 
   0  -1   1      867.14      781.47     18.40 o 
   1  -1   1        1.14        1.61      0.87 o 
   2  -1   1      369.26      358.74      4.87 o 
   3  -1   1      589.99      587.97      8.06 o 
   4  -1   1        0.15        0.00      0.96 o 
   5  -1   1       23.85       20.23      1.01 o 
   6  -1   1     2647.61     2694.45     36.16 o 
   7  -1   1       20.94       18.14      1.46 o 
   8  -1   1       13.94        8.39      3.94 o 
  -8   0   1       25.43       21.47      1.86 o 
  -7   0   1       59.86       60.70      2.19 o 
  -6   0   1       28.43       24.17      1.12 o 
  -5   0   1      271.45      302.87      4.70 o 
  -4   0   1      238.44      235.62      4.74 o 
  -3   0   1        0.11        0.00      0.51 o 
  -2   0   1       26.68       26.04      1.50 o 
  -1   0   1        5.42        4.82      0.62 o 
   1   0   1       25.34       14.07      0.88 o 
   2   0   1        6.31        7.88      1.03 o 
   3   0   1       20.54       19.99      0.66 o 
   4   0   1    15486.29    16017.18    211.99 o 
   5   0   1        0.08        0.29      0.69 o 
   6   0   1       23.24       22.18      1.46 o 
   7   0   1      975.28      967.62     16.69 o 
   8   0   1       43.26       36.41      1.86 o 
  -8   1   1       31.25       22.81      1.86 o 
  -7   1   1       20.80       16.05      1.46 o 
  -6   1   1       35.01       32.96      2.81 o 
  -5   1   1        1.08        0.29      0.51 o 
  -4   1   1      483.09      487.00      6.90 o 
  -3   1   1       90.80       82.36      1.52 o 
  -2   1   1        0.13        1.25      2.63 o 
  -1   1   1       11.74        8.61      0.66 o 
   0   1   1        0.28        0.88      6.19 o 
   1   1   1        1.08        0.44      6.19 o 
   2   1   1    51514.74    47441.00    769.17 o 
   3   1   1      128.40      125.29      2.02 o 
   4   1   1       67.83       69.89      1.52 o 
   5   1   1     1618.99     1697.04     22.88 o 
   6   1   1        4.15        3.74      0.78 o 
   7   1   1       28.83       29.74      3.50 o 
   8   1   1       20.44       20.72      1.46 o 
  -8   2   1        4.12        1.23      2.63 o 
  -7   2   1        4.19        2.63      1.31 o 
  -6   2   1      255.15      252.13      4.36 o 
  -5   2   1       48.85       50.00      1.27 o 
  -4   2   1       50.17       45.16      4.45 o 
  -3   2   1      775.22      726.19     10.09 o 
  -2   2   1       85.87       79.01      1.28 o 
  -1   2   1      354.02      355.64      4.87 o 
   0   2   1    34374.91    32279.20    529.13 o 
   1   2   1      179.90      170.70      3.13 o 
   2   2   1       62.72       68.45      1.68 o 
   3   2   1      989.74     1024.63     13.80 o 
   4   2   1       10.53        7.05      1.04 o 
   5   2   1       67.51       74.00      2.37 o 
   6   2   1       81.53       79.81      2.63 o 
   7   2   1       20.20       20.08      1.75 o 
   8   2   1        4.78        4.82      1.24 o 
  -7   3   1       11.59       11.67      1.46 o 
  -6   3   1       32.19       33.72      1.27 o 
  -5   3   1      750.32      765.58     10.90 o 
  -4   3   1      130.38      125.78      2.32 o 
  -3   3   1      235.53      255.57      3.85 o 
  -2   3   1     4549.52     4765.29     66.55 o 
  -1   3   1       41.76       44.11      0.72 o 
   0   3   1       33.13       24.56      0.88 o 
   1   3   1        1.22        0.44      6.19 o 
   2   3   1      119.96      124.79      2.18 o 
   3   3   1      114.46      118.32      2.02 o 
   4   3   1      173.68      157.83      4.78 o 
   5   3   1       98.20      105.28      1.80 o 
   6   3   1       40.56       40.00      2.19 o 
   7   3   1       93.14       86.00      3.50 o 
   8   3   1        1.04        0.00      0.88 o 
  -7   4   1      344.41      353.65      5.89 o 
  -6   4   1       65.46       65.87      1.80 o 
  -5   4   1       59.66       64.27      1.80 o 
  -4   4   1      595.09      627.03      8.87 o 
  -3   4   1       89.26       88.46      1.80 o 
  -2   4   1       45.53       48.32      1.62 o 
  -1   4   1      390.70      416.42      8.74 o 
   0   4   1      317.04      329.21      5.86 o 
   1   4   1       28.34       27.86      0.66 o 
   2   4   1      130.48      143.17      2.16 o 
   3   4   1      455.37      471.02      7.15 o 
   4   4   1      732.28      758.13     17.07 o 
   5   4   1      126.95      132.07      2.32 o 
   6   4   1        0.01        0.00      0.88 o 
   7   4   1       21.63       23.09      1.75 o 
   8   4   1        5.43        3.07      1.31 o 
  -7   5   1       19.15       18.87      1.27 o 
  -6   5   1      144.26      147.97      2.83 o 
  -5   5   1      104.71      112.69      2.32 o 
  -4   5   1       17.14       17.88      0.91 o 
  -3   5   1      393.83      424.54      6.18 o 
  -2   5   1      105.27      110.56      1.80 o 
  -1   5   1        0.07        0.42      0.62 o 
   0   5   1      109.52      103.09      3.94 o 
   1   5   1      495.03      553.51      7.55 o 
   2   5   1     2028.95     2178.59     29.06 o 
   3   5   1       57.64       48.78      1.01 o 
   4   5   1        0.02        0.00      0.88 o 
   5   5   1      125.84      122.27      2.39 o 
   6   5   1        7.22        8.90      2.19 o 
   7   5   1        9.17        8.90      2.19 o 
   8   5   1       56.63       56.19      2.63 o 
  -6   6   1        0.41        0.88      1.24 o 
  -5   6   1      313.80      337.89      5.28 o 
  -4   6   1        0.17        0.88      0.58 o 
  -3   6   1        0.93        0.70      0.58 o 
  -2   6   1       61.31       55.40      1.27 o 
  -1   6   1       47.37       64.00      1.86 o 
   0   6   1      978.93     1033.71     23.22 o 
   1   6   1        0.16        0.46      0.62 o 
   2   6   1       20.87       21.25      0.67 o 
   3   6   1       98.25       97.21      1.80 o 
   4   6   1        0.90        1.46      0.51 o 
   5   6   1       23.52       20.50      1.01 o 
   6   6   1      171.48      175.23      3.72 o 
   7   6   1        0.32        0.00      1.75 o 
   8   6   1       45.11       45.13      2.10 o 
  -6   7   1       39.53       43.48      2.48 o 
  -5   7   1       12.51       16.22      1.86 o 
  -4   7   1       47.20       53.21      2.10 o 
  -3   7   1        0.14        0.00      0.78 o 
  -2   7   1       77.88       86.77      2.48 o 
  -1   7   1       18.36       28.94      1.24 o 
   0   7   1       27.76       26.55      2.63 o 
   1   7   1        8.98       11.74      0.70 o 
   2   7   1       24.42       22.05      0.72 o 
   3   7   1       45.13       39.67      2.01 o 
   4   7   1      347.87      337.42      5.06 o 
   5   7   1       37.58       31.90      1.01 o 
   6   7   1       17.54       16.22      1.24 o 
   7   7   1       24.07       22.81      1.86 o 
   8   7   1       48.46       52.16      2.48 o 
  -5   8   1        2.39        1.75      1.24 o 
  -4   8   1        0.01        0.00      1.31 o 
  -3   8   1       53.64       60.45      2.48 o 
  -2   8   1        0.33        0.00      0.78 o 
  -1   8   1       25.97       29.20      1.75 o 
   0   8   1       99.78      102.85      2.74 o 
   1   8   1        7.28        4.38      1.31 o 
   2   8   1      220.43      194.60      2.95 o 
   3   8   1      158.89      142.23      2.32 o 
   4   8   1        3.34        2.19      0.72 o 
   5   8   1       75.75       73.00      2.21 o 
   6   8   1       28.72       30.39      2.19 o 
   7   8   1       53.95       51.30      3.94 o 
  -5   9   1       55.27       49.95      2.48 o 
  -4   9   1       19.60       19.43      1.86 o 
  -3   9   1      118.88      125.72      3.72 o 
  -2   9   1      118.89      121.62      3.37 o 
  -1   9   1        9.88       11.46      1.24 o 
   0   9   1       35.64       27.43      1.46 o 
   1   9   1      254.40      218.20      4.96 o 
   2   9   1       18.00       15.34      1.24 o 
   3   9   1      147.76      149.80      2.67 o 
   4   9   1       13.79       14.93      1.01 o 
   5   9   1        3.17        2.10      0.58 o 
   6   9   1        6.55        5.26      1.24 o 
   7   9   1        1.79        1.75      1.24 o 
  -4  10   1       76.72       80.75      3.50 o 
  -3  10   1       38.53       38.52      2.10 o 
  -2  10   1        5.06        4.92      1.31 o 
  -1  10   1      184.85      168.28      4.34 o 
   0  10   1       77.16       70.10      2.48 o 
   1  10   1      133.65      131.75      3.37 o 
   2  10   1        5.58        5.73      1.24 o 
   3  10   1       43.88       38.57      1.86 o 
   4  10   1        5.98        5.26      1.24 o 
   5  10   1        1.33        3.13      0.72 o 
   6  10   1      102.16      113.50      3.10 o 
  -3  11   1       55.31       49.12      2.48 o 
  -2  11   1       80.33       76.98      3.07 o 
  -1  11   1       62.41       60.97      2.48 o 
   0  11   1        2.25        2.19      1.31 o 
   1  11   1       90.82       82.77      2.74 o 
   2  11   1       10.53       11.39      1.24 o 
   3  11   1       26.60       38.63      1.86 o 
   4  11   1      106.69      109.95      3.10 o 
   5  11   1        1.49        3.50      1.75 o 
  -1  12   1       31.95       33.56      2.10 o 
   0  12   1       17.87       19.34      3.07 o 
   1  12   1      117.78      141.25      6.13 o 
   2  12   1       55.68       55.63      2.48 o 
   3  12   1        4.35        2.63      2.63 o 
   4  12   1       22.38       27.19      1.86 o 
  -3 -12   2        0.68        0.44      1.24 o 
  -2 -12   2        4.94        3.50      1.75 o 
  -1 -12   2        1.70        0.00      1.75 o 
   0 -12   2      234.48      232.70      5.58 o 
   1 -12   2       19.45       22.42      1.86 o 
  -5 -11   2       43.17       48.98      2.19 o 
  -4 -11   2        0.00        1.75      1.75 o 
  -3 -11   2       23.52       21.17      1.86 o 
  -2 -11   2      369.17      343.97     14.46 o 
  -1 -11   2        6.62        7.12      1.24 o 
   0 -11   2        0.85        3.07      1.24 o 
   1 -11   2      289.38      262.10     14.02 o 
   2 -11   2        5.69        3.50      1.24 o 
   3 -11   2        0.24        0.00      1.24 o 
  -6 -10   2        0.04        0.58      0.88 o 
  -5 -10   2       30.54       29.49      1.31 o 
  -4 -10   2      245.83      225.21      4.96 o 
  -3 -10   2       42.36       41.25      1.86 o 
  -2 -10   2        5.11        4.38      1.24 o 
  -1 -10   2      653.64      576.47     15.77 o 
   0 -10   2       38.39       39.42      1.86 o 
   1 -10   2        4.98        6.26      1.24 o 
   2 -10   2       95.18       82.77      2.74 o 
   3 -10   2        0.24        0.44      1.24 o 
   4 -10   2        0.51        0.00      1.75 o 
  -6  -9   2       91.06       87.64      2.48 o 
  -5  -9   2       16.15       18.48      1.01 o 
  -4  -9   2      106.22       97.78      2.16 o 
  -3  -9   2      583.41      562.86      9.80 o 
  -2  -9   2       58.24       53.46      1.86 o 
  -1  -9   2        3.72        9.11      1.75 o 
   0  -9   2       35.41       30.55      1.75 o 
   1  -9   2        0.02        1.75      1.75 o 
   2  -9   2        0.80        0.44      2.19 o 
   3  -9   2      242.96      229.26      5.24 o 
   4  -9   2        9.07        6.60      1.24 o 
   5  -9   2       77.13       76.66      3.10 o 
  -7  -8   2        1.01        1.31      1.24 o 
  -6  -8   2      269.98      276.84      5.58 o 
  -5  -8   2      169.66      171.75      3.03 o 
  -4  -8   2       48.47       50.59      1.52 o 
  -3  -8   2        3.71        8.39      0.94 o 
  -2  -8   2        1.35        1.75      0.51 o 
  -1  -8   2       17.47       18.85      1.24 o 
   0  -8   2        0.20        2.75      0.88 o 
   1  -8   2      265.94      255.33      5.24 o 
   2  -8   2       66.97       68.35      2.48 o 
   3  -8   2      131.14      126.84      3.37 o 
   4  -8   2       17.60       18.23      2.19 o 
   5  -8   2        2.14        4.82      1.24 o 
  -7  -7   2        7.09        7.88      1.24 o 
  -6  -7   2       40.36       40.74      1.86 o 
  -5  -7   2       10.82       12.07      1.01 o 
  -4  -7   2        0.09        1.17      0.51 o 
  -3  -7   2       78.94       81.51      1.64 o 
  -2  -7   2        8.66       18.20      0.99 o 
  -1  -7   2      116.26      132.21      2.32 o 
   0  -7   2      272.73      273.02      5.69 o 
   1  -7   2      102.19       92.53      3.07 o 
   2  -7   2       62.20       57.87      1.86 o 
   3  -7   2        8.20        7.12      1.24 o 
   4  -7   2      249.99      263.71      5.58 o 
   5  -7   2        2.73        1.75      1.24 o 
   6  -7   2        0.18        0.00      1.24 o 
  -7  -6   2       11.99       10.59      1.24 o 
  -6  -6   2        1.96        1.46      0.88 o 
  -5  -6   2       85.01       85.72      2.24 o 
  -4  -6   2       24.63       36.22      1.01 o 
  -3  -6   2       18.17       28.37      1.01 o 
  -2  -6   2      369.24      372.36      5.38 o 
  -1  -6   2        1.96        0.42      0.62 o 
   0  -6   2       54.28       46.11      1.46 o 
   1  -6   2       45.95       56.51      1.86 o 
   2  -6   2     1282.67     1367.76     23.52 o 
   3  -6   2       10.83       12.94      0.87 o 
   4  -6   2        0.10        0.00      0.78 o 
   5  -6   2       15.28       16.15      1.46 o 
   6  -6   2       31.31       31.16      1.86 o 
   7  -6   2        4.62        1.75      2.63 o 
  -8  -5   2        0.19        0.88      1.24 o 
  -7  -5   2       44.28       46.03      1.86 o 
  -6  -5   2        7.74        9.72      1.24 o 
  -5  -5   2       28.01       31.03      1.01 o 
  -4  -5   2      105.32      101.67      2.02 o 
  -3  -5   2       27.62       38.87      1.01 o 
  -2  -5   2       15.23       16.68      0.51 o 
  -1  -5   2      222.08      251.93      3.69 o 
   0  -5   2     2555.66     2911.62     78.41 o 
   1  -5   2      125.40      117.42      2.48 o 
   2  -5   2        0.98        0.92      0.62 o 
   3  -5   2      597.75      661.74      9.38 o 
   4  -5   2      136.55      143.20      3.19 o 
   5  -5   2       13.54       15.48      1.12 o 
   6  -5   2      628.11      681.25     10.04 o 
   7  -5   2       21.09       24.44      1.75 o 
  -8  -4   2        0.06        0.00      1.24 o 
  -7  -4   2       87.38       85.94      2.63 o 
  -6  -4   2        3.47        4.58      0.78 o 
  -5  -4   2       36.01       39.27      2.52 o 
  -4  -4   2      175.10      165.69      2.67 o 
  -3  -4   2      461.26      482.79      6.73 o 
  -2  -4   2     1247.44     1470.43     19.67 o 
  -1  -4   2      700.16      707.94      9.58 o 
   0  -4   2      124.80      112.15      2.48 o 
   1  -4   2     5190.65     5350.65    172.59 o 
   2  -4   2      154.93      159.07      2.32 o 
   3  -4   2        1.61        1.75      0.51 o 
   4  -4   2     1907.84     2024.56     27.19 o 
   5  -4   2        2.08        2.10      0.58 o 
   6  -4   2       50.81       59.57      1.80 o 
   7  -4   2       25.41       23.65      1.46 o 
  -8  -3   2       47.33       43.48      2.19 o 
  -7  -3   2       41.52       38.57      1.86 o 
  -6  -3   2       82.33       82.03      3.07 o 
  -5  -3   2      309.29      310.79      4.70 o 
  -4  -3   2      189.55      216.06      7.93 o 
  -3  -3   2      374.38      400.84      5.72 o 
  -2  -3   2      228.20      213.40      3.18 o 
  -1  -3   2    10969.25    11388.99    153.05 o 
   0  -3   2       39.79       33.12      0.66 o 
   1  -3   2       37.26       39.36      1.46 o 
   2  -3   2     3383.39     3339.21     44.33 o 
   3  -3   2      187.08      193.84      3.04 o 
   4  -3   2      160.55      165.13      2.83 o 
   5  -3   2       69.49       72.09      1.92 o 
   6  -3   2      148.71      147.35      2.83 o 
   7  -3   2        9.98        6.13      1.46 o 
   8  -3   2      163.90      157.94      5.26 o 
  -8  -2   2        2.66        2.63      1.24 o 
  -7  -2   2       80.21       74.09      2.48 o 
  -6  -2   2       15.82       19.57      1.01 o 
  -5  -2   2        8.57       11.43      1.01 o 
  -4  -2   2       22.44       26.59      1.73 o 
  -3  -2   2     4607.62     4835.52     73.21 o 
  -2  -2   2       16.37       14.65      0.56 o 
  -1  -2   2       36.44       33.35      0.84 o 
   0  -2   2      615.65      587.38      8.06 o 
   1  -2   2      509.84      491.68     20.59 o 
   2  -2   2      229.46      223.07      3.35 o 
   3  -2   2      393.43      438.68      6.18 o 
   4  -2   2      244.28      239.62      3.85 o 
   5  -2   2        0.15        0.53      0.58 o 
   6  -2   2     1021.29     1034.35     14.46 o 
   7  -2   2        2.11        1.17      0.78 o 
   8  -2   2       40.01       35.09      2.63 o 
  -8  -1   2        0.89        0.00      2.63 o 
  -7  -1   2       10.49       11.46      1.24 o 
  -6  -1   2        0.42        0.00      1.03 o 
  -5  -1   2      771.68      819.38     11.61 o 
  -4  -1   2       21.29       20.74      1.01 o 
  -3  -1   2        0.76        0.58      0.51 o 
  -2  -1   2      546.24      576.72     10.38 o 
  -1  -1   2      146.67      135.16      3.66 o 
   0  -1   2      187.47      163.72      2.32 o 
   1  -1   2     3647.15     3492.32     46.70 o 
   2  -1   2      156.55      157.32      2.32 o 
   3  -1   2        4.62        4.13      0.51 o 
   4  -1   2     4352.23     4576.97     60.66 o 
   5  -1   2        0.22        0.70      0.58 o 
   6  -1   2       16.62       16.35      1.12 o 
   7  -1   2       57.17       54.88      2.10 o 
   8  -1   2       24.18       21.06      3.50 o 
  -8   0   2        1.84        3.94      1.31 o 
  -7   0   2      109.03      113.02      3.10 o 
  -6   0   2        5.33        4.75      0.72 o 
  -5   0   2        2.12        2.42      0.78 o 
  -4   0   2      766.33      783.30     10.76 o 
  -3   0   2       22.47       22.52      0.72 o 
  -2   0   2      521.57      522.30      7.05 o 
  -1   0   2     3701.30     3599.85     71.44 o 
   0   0   2       22.34       17.57      0.88 o 
   1   0   2      105.09       93.76      1.52 o 
   2   0   2     9134.10     9138.13    120.86 o 
   3   0   2       48.75       42.94      1.01 o 
   4   0   2       78.57       72.50      1.52 o 
   5   0   2       55.20       49.61      1.46 o 
   6   0   2       20.08       20.72      1.46 o 
   7   0   2       10.06       10.96      1.75 o 
   8   0   2      631.98      569.47     15.33 o 
  -8   1   2        0.33        0.00      1.31 o 
  -7   1   2        7.91        9.72      1.24 o 
  -6   1   2      338.79      340.11      5.38 o 
  -5   1   2       18.54       18.17      1.01 o 
  -4   1   2      434.43      441.20      6.39 o 
  -3   1   2      123.60      150.22      2.37 o 
  -2   1   2        3.26        4.71      0.51 o 
  -1   1   2      237.62      218.55      3.18 o 
   0   1   2      487.11      514.66     11.68 o 
   1   1   2       28.57       22.35      0.62 o 
   2   1   2      594.55      543.51      8.97 o 
   3   1   2     1560.05     1552.01     24.76 o 
   4   1   2       32.52       29.80      0.72 o 
   5   1   2        0.39        0.00      0.58 o 
   6   1   2     1416.82     1499.66     24.42 o 
   7   1   2        0.64        0.88      0.78 o 
   8   1   2       15.87       11.42      1.75 o 
  -8   2   2      119.13      111.91      4.82 o 
  -7   2   2       14.87       15.27      1.75 o 
  -6   2   2      158.13      153.73      2.83 o 
  -5   2   2        7.42        6.45      0.72 o 
  -4   2   2        2.67        3.50      1.24 o 
  -3   2   2        9.09       10.44      1.01 o 
  -2   2   2     1719.10     1677.93     22.35 o 
  -1   2   2       35.33       33.78      0.58 o 
   0   2   2       40.17       32.51      0.58 o 
   1   2   2     1108.36     1144.14     15.11 o 
   2   2   2        7.13        8.82      0.51 o 
   3   2   2        3.51        4.38      1.31 o 
   4   2   2      765.97      901.00     14.83 o 
   5   2   2        2.84        2.19      0.62 o 
   6   2   2        2.42        1.17      0.88 o 
   7   2   2       99.48      104.04      4.82 o 
   8   2   2        0.07        0.00      0.78 o 
  -7   3   2       24.40       25.06      1.27 o 
  -6   3   2        0.01        0.00      0.72 o 
  -5   3   2      106.60      106.64      2.32 o 
  -4   3   2      989.03     1000.22     13.95 o 
  -3   3   2        6.23        7.23      0.88 o 
  -2   3   2       16.65       18.70      1.10 o 
  -1   3   2      435.19      460.56      9.02 o 
   0   3   2      107.31       89.11      1.27 o 
   1   3   2        4.55        2.63      0.62 o 
   2   3   2      301.06      316.83      4.36 o 
   3   3   2       55.49       49.36      1.01 o 
   4   3   2      133.26      125.31      2.02 o 
   5   3   2       29.13       32.51      1.75 o 
   6   3   2       38.20       33.17      1.75 o 
   7   3   2       25.90       28.18      5.26 o 
   8   3   2        5.01        3.50      1.24 o 
  -7   4   2       65.83       66.14      1.80 o 
  -6   4   2      393.31      379.12      6.03 o 
  -5   4   2        0.01        0.44      0.72 o 
  -4   4   2        4.72        5.59      0.58 o 
  -3   4   2      916.93      978.59     13.44 o 
  -2   4   2      102.14      108.31      2.55 o 
  -1   4   2        0.00        0.00      0.62 o 
   0   4   2     1335.75     1468.29     19.47 o 
   1   4   2       63.54       59.60      1.01 o 
   2   4   2      233.57      235.25      5.06 o 
   3   4   2      128.04      129.97      2.02 o 
   4   4   2      248.36      257.60      3.85 o 
   5   4   2        6.53        8.08      0.78 o 
   6   4   2       47.33       46.33      3.94 o 
   7   4   2       70.97       71.88      2.48 o 
   8   4   2      172.81      160.63      7.01 o 
  -7   5   2        0.82        2.41      0.72 o 
  -6   5   2       68.84       70.90      3.29 o 
  -5   5   2      340.15      364.94      5.67 o 
  -4   5   2       34.86       37.19      1.27 o 
  -3   5   2        4.45        3.92      0.58 o 
  -2   5   2      198.33      217.45      5.00 o 
  -1   5   2        0.04        0.83      0.62 o 
   0   5   2       22.03       22.81      0.58 o 
   1   5   2      463.20      464.23      7.25 o 
   2   5   2      494.42      527.19      7.41 o 
   3   5   2        0.22        2.38      1.31 o 
   4   5   2       39.61       45.28      1.01 o 
   5   5   2      144.96      145.06      3.10 o 
   6   5   2      388.17      417.59      7.73 o 
   7   5   2       22.53       26.73      1.86 o 
   8   5   2        1.88        3.07      1.31 o 
  -6   6   2        5.15        3.07      1.24 o 
  -5   6   2       28.68       32.06      1.57 o 
  -4   6   2        8.25        7.62      0.72 o 
  -3   6   2        6.76        8.79      0.72 o 
  -2   6   2        2.75        2.04      0.55 o 
  -1   6   2      230.40      217.30      4.34 o 
   0   6   2      122.89      127.66      2.74 o 
   1   6   2       70.87       74.26      1.27 o 
   2   6   2       42.39       42.64      1.01 o 
   3   6   2       72.41       89.95      1.52 o 
   4   6   2      380.19      414.03      5.89 o 
   5   6   2       83.46       88.73      1.80 o 
   6   6   2        0.54        0.00      2.19 o 
   7   6   2       15.12       15.17      1.46 o 
   8   6   2       42.74       38.99      1.86 o 
  -6   7   2       54.38       54.05      3.07 o 
  -5   7   2        1.13        0.88      1.24 o 
  -4   7   2        3.74        3.94      1.24 o 
  -3   7   2        1.82        0.88      0.78 o 
  -2   7   2       18.32       21.17      1.75 o 
  -1   7   2      375.97      367.63      7.10 o 
   0   7   2      437.88      443.05      8.35 o 
   1   7   2       11.89        7.68      0.57 o 
   2   7   2       66.04       87.74      1.64 o 
   3   7   2      547.14      575.46      8.06 o 
   4   7   2        9.23        8.46      0.76 o 
   5   7   2       72.68       73.35      2.33 o 
   6   7   2       32.50       36.82      1.86 o 
   7   7   2        6.46        4.82      1.24 o 
   8   7   2        5.78        2.63      1.24 o 
  -5   8   2       48.99       51.34      2.48 o 
  -4   8   2       97.98      101.75      3.50 o 
  -3   8   2      452.03      485.82      9.59 o 
  -2   8   2      571.59      598.23     11.10 o 
  -1   8   2       45.47       45.22      2.19 o 
   0   8   2        0.09        0.00      0.88 o 
   1   8   2      727.14      734.16     12.20 o 
   2   8   2        9.71        6.24      0.58 o 
   3   8   2      207.56      206.79      3.35 o 
   4   8   2        0.31        0.00      0.69 o 
   5   8   2       23.45       24.16      1.95 o 
   6   8   2        0.49        0.00      0.78 o 
   7   8   2      229.36      231.45      6.13 o 
  -5   9   2      223.25      237.08      5.86 o 
  -4   9   2      342.78      373.99     10.07 o 
  -3   9   2        1.34        1.31      1.24 o 
  -2   9   2       10.03       10.25      1.31 o 
  -1   9   2      455.34      460.94      8.97 o 
   0   9   2        2.20        1.75      0.78 o 
   1   9   2      356.29      356.91      7.10 o 
   2   9   2       22.42       20.15      1.24 o 
   3   9   2        3.93        0.88      0.83 o 
   4   9   2       33.75       27.29      1.27 o 
   5   9   2      329.33      330.53      6.48 o 
   6   9   2       64.31       64.38      2.10 o 
   7   9   2       56.05       60.46      2.48 o 
  -4  10   2       51.05       54.14      2.74 o 
  -3  10   2      193.53      197.12      4.96 o 
  -2  10   2       22.52       24.10      1.86 o 
  -1  10   2      268.44      265.13      5.86 o 
   0  10   2       34.59       30.69      1.86 o 
   1  10   2       22.78       19.55      1.46 o 
   2  10   2      103.82       91.11      4.38 o 
   3  10   2      248.49      226.91      4.96 o 
   4  10   2      234.63      238.20      3.85 o 
   5  10   2       17.04       20.15      1.46 o 
   6  10   2       46.67       52.01      2.10 o 
  -3  11   2       73.46       72.41      3.10 o 
  -2  11   2       11.53        9.37      1.46 o 
  -1  11   2       80.30       81.65      2.74 o 
   0  11   2      127.00      125.29      3.72 o 
   1  11   2       71.96       62.25      2.48 o 
   2  11   2      354.25      321.52      9.64 o 
   3  11   2        3.92        3.94      1.24 o 
   4  11   2       45.31       47.32      1.86 o 
   5  11   2       41.13       33.29      2.63 o 
  -1  12   2        1.13        1.75      1.24 o 
   0  12   2      206.71      198.43      4.96 o 
   1  12   2       36.88       27.66      1.86 o 
   2  12   2       19.86       17.18      1.86 o 
   3  12   2       18.02       11.78      2.63 o 
   4  12   2      198.97      210.39      5.26 o 
  -3 -12   3        1.79        2.63      1.24 o 
  -2 -12   3       32.84       27.07      3.07 o 
  -1 -12   3       41.20       38.73      2.63 o 
   0 -12   3       28.51       26.77      2.10 o 
   1 -12   3       63.17       63.16      7.01 o 
  -4 -11   3       16.45       13.96      3.94 o 
  -3 -11   3       55.01       52.57      2.48 o 
  -2 -11   3       52.16       44.25      2.10 o 
  -1 -11   3       60.09       57.41      2.48 o 
   0 -11   3        0.00        0.00      1.24 o 
   1 -11   3       32.32       26.73      1.86 o 
   2 -11   3       98.99       90.73      3.10 o 
   3 -11   3        3.25        2.19      1.24 o 
  -5 -10   3       19.17       17.56      1.12 o 
  -4 -10   3      174.13      159.70      3.99 o 
  -3 -10   3       97.48       89.36      4.38 o 
  -2 -10   3        3.81        5.73      1.24 o 
  -1 -10   3      142.96      123.87      3.37 o 
   0 -10   3      276.42      249.27      5.58 o 
   1 -10   3       39.32       32.51      1.86 o 
   2 -10   3        8.90        7.01      1.24 o 
   3 -10   3       26.77       24.53      1.86 o 
   4 -10   3        7.68        8.01      1.46 o 
  -6  -9   3      270.31      275.99      5.58 o 
  -5  -9   3      187.68      182.86      3.25 o 
  -4  -9   3        9.38       11.04      0.72 o 
  -3  -9   3      138.23      120.10      2.32 o 
  -2  -9   3      508.74      451.18     12.27 o 
  -1  -9   3       37.02       28.60      1.46 o 
   0  -9   3        2.86        3.07      1.31 o 
   1  -9   3       19.62       16.69      1.24 o 
   2  -9   3       25.75       23.95      2.63 o 
   3  -9   3        0.64        0.88      1.24 o 
   4  -9   3      128.85      127.51      3.72 o 
   5  -9   3        3.86        5.73      1.24 o 
  -7  -8   3      180.57      172.15      4.34 o 
  -6  -8   3      106.07      104.32      2.63 o 
  -5  -8   3       10.22        8.76      1.01 o 
  -4  -8   3      646.45      602.50      8.57 o 
  -3  -8   3        2.38        1.75      0.51 o 
  -2  -8   3      182.33      159.09      3.37 o 
  -1  -8   3       10.05        7.01      1.24 o 
   0  -8   3       42.20       38.99      1.86 o 
   1  -8   3       17.75       14.24      1.75 o 
   2  -8   3      391.28      376.73      7.43 o 
   3  -8   3       28.18       30.89      2.63 o 
   4  -8   3        0.42        0.00      1.31 o 
   5  -8   3       24.89       28.03      1.86 o 
  -7  -7   3       15.70       17.52      1.46 o 
  -6  -7   3      558.82      559.42      9.91 o 
  -5  -7   3        0.00        0.29      0.69 o 
  -4  -7   3      450.44      451.56      6.54 o 
  -3  -7   3       18.16       13.24      0.58 o 
  -2  -7   3       29.31       26.34      1.02 o 
  -1  -7   3       29.05       25.86      0.72 o 
   0  -7   3     1055.23     1074.46     18.55 o 
   1  -7   3      223.48      232.19      4.96 o 
   2  -7   3       90.76       97.41      2.74 o 
   3  -7   3       60.58       55.66      1.86 o 
   4  -7   3       44.07       45.57      1.86 o 
   5  -7   3       74.46       87.64      3.10 o 
   6  -7   3        7.96        8.85      2.19 o 
  -7  -6   3        2.60        7.16      3.50 o 
  -6  -6   3      308.46      318.49      6.19 o 
  -5  -6   3       28.94       25.41      1.01 o 
  -4  -6   3        8.23        8.99      0.58 o 
  -3  -6   3        1.06        3.42      0.60 o 
  -2  -6   3     1311.03     1427.00     19.31 o 
  -1  -6   3      697.14      725.71     12.46 o 
   0  -6   3      660.54      739.52     13.31 o 
   1  -6   3      228.59      228.78      4.62 o 
   2  -6   3      158.27      157.74      3.72 o 
   3  -6   3      297.08      317.08     10.95 o 
   4  -6   3        9.01        8.85      1.24 o 
   5  -6   3        0.00        0.00      1.24 o 
   6  -6   3       30.88       27.66      1.86 o 
   7  -6   3        3.52        3.50      2.63 o 
  -8  -5   3      100.81      107.37      3.10 o 
  -7  -5   3       22.29       25.10      1.46 o 
  -6  -5   3        1.10        1.17      1.75 o 
  -5  -5   3        3.92        3.84      0.51 o 
  -4  -5   3      443.47      479.74      6.90 o 
  -3  -5   3      667.34      669.00     18.66 o 
  -2  -5   3     1173.19     1369.97     18.29 o 
  -1  -5   3      679.03      680.29     15.77 o 
   0  -5   3      168.20      172.61      4.38 o 
   1  -5   3      407.90      494.31      8.97 o 
   2  -5   3        1.67        1.75      0.62 o 
   3  -5   3       11.00       12.05      0.72 o 
   4  -5   3       28.17       32.24      2.11 o 
   5  -5   3       34.11       32.64      1.39 o 
   6  -5   3       28.42       30.94      1.27 o 
   7  -5   3        2.36        2.63      2.63 o 
  -8  -4   3       10.78       12.27      1.24 o 
  -7  -4   3        0.48        0.00      0.78 o 
  -6  -4   3        6.18        7.45      1.75 o 
  -5  -4   3      196.25      195.46      3.18 o 
  -4  -4   3      406.74      446.10      6.39 o 
  -3  -4   3     1142.63     1161.21     15.61 o 
  -2  -4   3        3.44        2.34      0.51 o 
   0  -4   3        2.46        2.67      0.62 o 
   1  -4   3      128.82      131.49      2.74 o 
   2  -4   3       55.76       37.98      0.72 o 
   3  -4   3       24.44       20.82      0.98 o 
   4  -4   3       80.68       81.92      1.96 o 
   5  -4   3        3.55        3.42      1.01 o 
   6  -4   3       13.81       15.48      1.12 o 
   7  -4   3        0.08        0.00      1.75 o 
  -8  -3   3       31.85       36.88      1.86 o 
  -7  -3   3       13.74       15.82      1.24 o 
  -6  -3   3       37.64       38.36      1.61 o 
  -5  -3   3      798.96      810.99     13.31 o 
  -4  -3   3      256.59      257.90      4.05 o 
  -3  -3   3      355.05      339.36      4.87 o 
  -2  -3   3        1.21        1.17      0.51 o 
  -1  -3   3      342.49      344.97      7.48 o 
   0  -3   3      829.97      747.54     10.09 o 
   1  -3   3      114.07      112.73      2.00 o 
   2  -3   3      343.70      340.87      4.87 o 
   3  -3   3       33.93       33.58      2.13 o 
   4  -3   3       13.69       13.49      1.16 o 
   5  -3   3        2.35        2.28      0.58 o 
   6  -3   3      445.66      455.75      6.90 o 
   7  -3   3       27.20       24.84      1.75 o 
   8  -3   3       25.67       23.67      2.63 o 
  -8  -2   3        3.66        0.88      1.24 o 
  -7  -2   3      236.40      232.61      4.96 o 
  -6  -2   3      193.71      191.45      3.41 o 
  -5  -2   3      196.95      199.15      3.18 o 
  -4  -2   3       20.74       20.18      1.01 o 
  -3  -2   3      109.59      112.36      2.94 o 
  -2  -2   3      544.05      483.41      6.73 o 
  -1  -2   3      397.27      350.52      6.59 o 
   0  -2   3      660.22      569.94     35.40 o 
   1  -2   3        1.52        0.00      0.87 o 
   2  -2   3      149.36      137.52      2.90 o 
   3  -2   3       15.16       14.12      0.58 o 
   4  -2   3      778.82      795.46     10.90 o 
   5  -2   3       65.35       63.73      1.64 o 
   6  -2   3        5.40        4.29      1.42 o 
   7  -2   3      120.47      116.19      6.13 o 
   8  -2   3       74.70       67.53      4.82 o 
  -8  -1   3       52.17       48.20      1.86 o 
  -7  -1   3       29.43       33.14      3.07 o 
  -6  -1   3       50.28       48.52      1.52 o 
  -5  -1   3        3.07        3.50      0.58 o 
  -4  -1   3       17.14       17.61      1.05 o 
  -3  -1   3       59.77       57.63      1.12 o 
  -2  -1   3      283.96      259.69      3.69 o 
  -1  -1   3      240.57      256.25      3.69 o 
   0  -1   3        1.34        0.29      5.06 o 
   1  -1   3        0.05        0.00      0.87 o 
   2  -1   3      689.85      698.60     10.86 o 
   3  -1   3        7.84        8.82      0.51 o 
   4  -1   3       85.67       84.09      1.86 o 
   5  -1   3      403.23      409.16      6.03 o 
   6  -1   3      104.60      104.45      2.74 o 
   7  -1   3        3.82        4.18      0.78 o 
   8  -1   3      749.17      662.45     25.41 o 
  -8   0   3       38.42       35.49      1.86 o 
  -7   0   3        0.61        1.75      0.78 o 
  -6   0   3       11.15       11.87      1.01 o 
  -5   0   3        0.23        0.00      0.51 o 
  -4   0   3       75.85       73.65      1.52 o 
  -3   0   3      153.33      135.05      2.16 o 
  -2   0   3      159.21      156.92      2.32 o 
  -1   0   3       24.27       22.85      0.81 o 
   0   0   3      130.28      146.35      2.63 o 
   1   0   3       25.74       20.77      0.56 o 
   2   0   3      608.93      573.52      8.39 o 
   3   0   3      587.33      635.72      8.73 o 
   4   0   3      266.47      272.86      4.45 o 
   5   0   3        2.53        2.42      0.78 o 
   6   0   3     1026.35     1021.80     17.96 o 
   7   0   3       58.85       61.09      4.38 o 
   8   0   3       45.83       45.00      2.10 o 
  -8   1   3        7.22        8.51      1.46 o 
  -7   1   3        3.06        3.21      0.88 o 
  -6   1   3       23.13       21.76      1.07 o 
  -5   1   3        0.29        0.00      0.58 o 
  -4   1   3       67.07       67.55      1.67 o 
  -3   1   3        0.30        0.58      0.51 o 
  -2   1   3        1.96        4.73      0.91 o 
  -1   1   3       24.80       21.64      0.56 o 
   0   1   3       90.37       83.41      1.61 o 
   1   1   3       75.13       74.00      1.95 o 
   2   1   3      712.42      664.23     10.83 o 
   3   1   3      116.77      113.90      2.48 o 
   4   1   3      245.57      285.72      7.01 o 
   5   1   3      285.65      271.80      5.24 o 
   6   1   3      439.20      428.46      7.73 o 
   7   1   3       29.58       31.42      1.75 o 
   8   1   3        0.13        0.00      1.24 o 
  -8   2   3       13.61       11.36      2.19 o 
  -7   2   3       44.79       44.45      3.07 o 
  -6   2   3        2.06        1.75      1.24 o 
  -5   2   3        0.99        0.53      0.74 o 
  -4   2   3       18.70       15.95      0.72 o 
  -3   2   3       84.24       85.84      1.64 o 
  -2   2   3       13.42       14.32      0.51 o 
  -1   2   3     3416.80     3418.22     45.55 o 
   0   2   3      294.10      277.19      3.69 o 
   1   2   3      314.90      298.13      4.20 o 
   2   2   3      858.54      896.54     12.12 o 
   3   2   3      332.65      324.17      5.58 o 
   4   2   3     1139.84     1104.69     17.93 o 
   5   2   3       76.06       83.55      2.10 o 
   6   2   3        2.96        2.34      0.78 o 
   7   2   3       58.34       56.90      2.10 o 
   8   2   3        0.19        0.00      0.88 o 
  -7   3   3        0.05        0.00      0.88 o 
  -6   3   3       26.21       25.77      1.27 o 
  -5   3   3       33.50       34.49      1.73 o 
  -4   3   3        0.14        0.00      0.51 o 
  -3   3   3     1716.99     1789.24     24.18 o 
  -2   3   3       18.98       17.05      0.58 o 
  -1   3   3        0.21        0.83      0.62 o 
   0   3   3     2317.48     2376.27     31.60 o 
   1   3   3       64.23       58.76      1.22 o 
   2   3   3      718.24      767.55     10.39 o 
   3   3   3       53.75       63.92      2.28 o 
   4   3   3       21.47       18.06      1.31 o 
   5   3   3        8.92        9.17      0.88 o 
   6   3   3      101.57      103.54      2.74 o 
   7   3   3        4.89        3.50      1.24 o 
   8   3   3       36.33       39.03      1.86 o 
  -7   4   3        4.30        4.05      1.32 o 
  -6   4   3        9.83       10.05      1.01 o 
  -5   4   3      353.96      412.59     10.93 o 
  -4   4   3        2.72        2.28      0.58 o 
  -3   4   3       27.43       29.91      1.21 o 
  -2   4   3      503.69      560.85     11.32 o 
  -1   4   3        5.56        4.71      0.51 o 
   0   4   3      159.68      163.34      2.32 o 
   1   4   3      748.95      876.67     11.75 o 
   2   4   3       31.45       32.13      1.01 o 
   3   4   3       76.64       77.93      2.70 o 
   4   4   3      434.39      456.03      6.39 o 
   5   4   3        1.41        1.75      0.88 o 
   6   4   3       10.13        9.72      1.24 o 
   7   4   3      106.92      112.87      5.69 o 
   8   4   3        1.97        2.19      1.24 o 
  -7   5   3       48.98       53.61      1.80 o 
  -6   5   3        9.92        7.58      0.90 o 
  -5   5   3        1.29        1.31      0.72 o 
  -4   5   3      158.80      175.38      2.95 o 
  -3   5   3        0.28        0.00      0.51 o 
  -2   5   3       76.03       80.28      2.61 o 
  -1   5   3      281.31      320.29      5.86 o 
   0   5   3       70.52       67.25      1.27 o 
   1   5   3      340.45      356.27      5.01 o 
   2   5   3      215.08      230.06      3.35 o 
   3   5   3       12.97       15.82      0.88 o 
   4   5   3        1.20        0.00      0.51 o 
   5   5   3      354.31      371.14      6.81 o 
   6   5   3        0.69        0.29      0.78 o 
   7   5   3      387.36      399.07     18.84 o 
   8   5   3        0.02        3.07      1.24 o 
  -6   6   3      141.60      135.06      3.99 o 
  -5   6   3        0.18        0.88      0.72 o 
  -4   6   3       87.38       97.65      1.90 o 
  -3   6   3        1.50        2.28      0.58 o 
  -2   6   3       54.81       49.34      1.27 o 
  -1   6   3      299.79      300.07      4.50 o 
   0   6   3       12.03        9.42      0.57 o 
   1   6   3       36.73       36.97      0.87 o 
   2   6   3        0.07        0.29      0.51 o 
   3   6   3      636.75      665.43      9.08 o 
   4   6   3       17.20       15.79      0.72 o 
   5   6   3      733.79      741.42     24.53 o 
   6   6   3       20.14       24.22      1.46 o 
   7   6   3        5.83        4.38      1.24 o 
   8   6   3      257.32      256.06      7.88 o 
  -6   7   3       46.02       53.01      2.48 o 
  -5   7   3       91.43      106.97      3.37 o 
  -4   7   3       21.27       24.84      1.75 o 
  -3   7   3      206.99      225.67      5.24 o 
  -2   7   3      152.65      169.73      3.99 o 
  -1   7   3      117.66      113.21      1.90 o 
   0   7   3        0.85        0.00      0.62 o 
   1   7   3      393.01      397.06      5.52 o 
   2   7   3      246.09      217.80      3.35 o 
   3   7   3     1278.48     1302.99     17.65 o 
   4   7   3      182.73      199.05      3.35 o 
   5   7   3        4.05        2.63      1.31 o 
   6   7   3      310.48      322.91      6.19 o 
   7   7   3      120.15      119.72      3.94 o 
   8   7   3        1.25        1.31      1.24 o 
  -5   8   3      180.00      188.51      5.26 o 
  -4   8   3      142.33      158.59      4.34 o 
  -3   8   3      168.31      177.41      4.34 o 
  -2   8   3        3.44        3.50      1.24 o 
  -1   8   3       75.78       73.85      2.10 o 
   0   8   3      521.71      495.81      9.23 o 
   1   8   3     1527.45     1506.37     20.12 o 
   2   8   3      471.94      488.78      7.05 o 
   3   8   3       54.39       54.29      1.27 o 
   4   8   3      181.39      186.76      3.18 o 
   5   8   3      426.01      441.24      7.73 o 
   6   8   3        2.14        1.31      1.24 o 
   7   8   3       10.37       10.09      1.24 o 
  -5   9   3       99.91      116.89      3.99 o 
  -4   9   3        9.93       10.10      1.75 o 
  -3   9   3        4.76        5.73      1.24 o 
  -2   9   3      279.77      276.70      7.45 o 
  -1   9   3      951.39      951.19     17.31 o 
   0   9   3      476.68      484.48     13.14 o 
   1   9   3       25.12       27.05      1.75 o 
   2   9   3       89.77       91.11      2.48 o 
   3   9   3      651.93      639.22      9.08 o 
   4   9   3        4.91        5.28      0.72 o 
   5   9   3       23.05       22.42      1.31 o 
   6   9   3       69.52       74.47      2.48 o 
   7   9   3       17.03       21.06      1.86 o 
  -4  10   3       35.21       35.92      2.10 o 
  -3  10   3      269.87      269.08      6.48 o 
  -2  10   3      227.01      227.51      9.20 o 
  -1  10   3        1.91        1.31      1.31 o 
   0  10   3       98.19       93.90      7.45 o 
   1  10   3      459.93      431.01      8.35 o 
   2  10   3       14.52       17.97      1.24 o 
   3  10   3       16.56       19.31      1.24 o 
   4  10   3       44.53       51.45      1.52 o 
   5  10   3       20.20       20.16      1.46 o 
   6  10   3        0.04        0.00      1.31 o 
  -3  11   3       14.33       14.95      1.86 o 
  -2  11   3       98.58       95.09      3.37 o 
  -1  11   3      153.66      143.81      3.99 o 
   0  11   3       21.16       21.06      1.86 o 
   1  11   3       12.23       11.66      1.75 o 
   2  11   3       16.05       17.09      1.86 o 
   3  11   3        0.34        0.00      0.88 o 
   4  11   3        1.19        0.88      1.24 o 
   5  11   3       15.28       11.39      1.75 o 
  -1  12   3       22.93       23.08      2.63 o 
   0  12   3        9.15       10.26      1.46 o 
   1  12   3       11.82        9.72      1.46 o 
   2  12   3        4.34        5.88      1.31 o 
   3  12   3        0.89        1.31      1.24 o 
   4  12   3      228.02      224.50      7.88 o 
   1  13   3       18.13       18.40      1.86 o 
   2  13   3      154.25      153.85      4.34 o 
  -2 -12   4        3.30        6.60      1.24 o 
  -1 -12   4        6.91        3.50      1.24 o 
   0 -12   4       33.82       35.61      2.10 o 
   1 -12   4        1.01        0.00      1.24 o 
  -4 -11   4        0.35        0.44      1.24 o 
  -3 -11   4      104.25       97.73      3.10 o 
  -2 -11   4       40.06       43.00      1.86 o 
  -1 -11   4        0.99        0.00      1.24 o 
   0 -11   4        0.46        0.00      1.24 o 
   1 -11   4       11.03        9.37      1.46 o 
   2 -11   4       49.71       46.45      2.48 o 
  -5 -10   4      123.38      119.23      3.37 o 
  -4 -10   4        3.10        1.31      1.24 o 
  -3 -10   4       16.57       17.36      2.19 o 
  -2 -10   4        4.21        4.38      1.24 o 
  -1 -10   4        2.39        0.44      1.24 o 
   0 -10   4      194.96      167.83      4.34 o 
   1 -10   4        1.40        1.31      1.24 o 
   2 -10   4        5.34        3.07      1.24 o 
   3 -10   4      102.66       98.15      3.10 o 
   4 -10   4       46.67       44.68      2.48 o 
  -6  -9   4        9.47       10.97      1.24 o 
  -5  -9   4      151.18      160.53      3.26 o 
  -4  -9   4        0.19        0.53      0.74 o 
  -3  -9   4        0.04        0.00      0.62 o 
  -2  -9   4      447.82      401.25     11.39 o 
  -1  -9   4       46.83       46.97      2.19 o 
   0  -9   4        1.08        1.46      0.78 o 
   1  -9   4      175.32      155.10      3.99 o 
   2  -9   4       51.97       51.95      2.63 o 
   3  -9   4        7.98        8.27      1.75 o 
   4  -9   4        3.35        2.63      1.75 o 
   5  -9   4       14.04       13.59      1.86 o 
  -6  -8   4       23.29       26.79      1.31 o 
  -5  -8   4        8.95        8.99      1.01 o 
  -4  -8   4      339.81      337.25      5.21 o 
  -3  -8   4      416.03      399.10      6.03 o 
  -2  -8   4       72.34       73.11      1.80 o 
  -1  -8   4       66.58       50.47      2.19 o 
   0  -8   4       51.53       45.62      1.86 o 
   1  -8   4        0.46        0.44      0.62 o 
   2  -8   4       10.88       10.59      1.24 o 
   3  -8   4        0.30        0.44      1.24 o 
   4  -8   4        1.90        2.63      1.24 o 
   5  -8   4        0.48        2.19      1.31 o 
  -7  -7   4       34.61       37.13      3.50 o 
  -6  -7   4       51.45       53.97      2.19 o 
  -5  -7   4      651.97      637.32      9.08 o 
  -4  -7   4      300.38      310.32      5.74 o 
  -3  -7   4        0.30        2.19      0.72 o 
  -2  -7   4       88.89       70.97      1.27 o 
  -1  -7   4       54.89       63.43      1.27 o 
   0  -7   4       96.05       89.97      3.94 o 
   1  -7   4       58.31       55.63      1.86 o 
   2  -7   4        0.62        0.00      0.62 o 
   3  -7   4        2.38        5.51      1.75 o 
   4  -7   4       62.50       61.34      2.48 o 
   5  -7   4       55.48       53.44      2.48 o 
   6  -7   4        0.25        0.44      1.24 o 
  -7  -6   4      379.49      360.51      6.81 o 
  -6  -6   4      222.62      209.85      4.34 o 
  -5  -6   4        3.82        5.68      0.58 o 
  -4  -6   4      151.25      139.48      3.35 o 
  -3  -6   4       87.39       94.58      1.80 o 
  -2  -6   4      119.98      116.99      2.16 o 
  -1  -6   4      176.06      176.24      2.83 o 
   0  -6   4        0.43        2.13      0.62 o 
   1  -6   4        6.77       15.34      1.24 o 
   2  -6   4      388.99      393.39      7.43 o 
   3  -6   4      223.86      223.75      8.76 o 
   4  -6   4        9.47        8.76      1.24 o 
   5  -6   4       39.55       40.74      1.86 o 
   6  -6   4       14.89       14.06      1.46 o 
   7  -6   4      170.74      153.32      6.13 o 
  -7  -5   4        7.20        7.12      1.24 o 
  -6  -5   4      116.69      113.56      4.26 o 
  -5  -5   4       37.39       40.51      1.27 o 
  -4  -5   4       37.98       35.93      1.01 o 
  -3  -5   4      163.52      176.72      2.83 o 
  -2  -5   4        0.69        0.88      0.51 o 
   0  -5   4     1109.95     1157.22     15.61 o 
   1  -5   4      572.43      580.49      7.85 o 
   2  -5   4      125.94      127.18      2.32 o 
   3  -5   4       91.96       91.18      1.80 o 
   4  -5   4       24.00       21.55      1.57 o 
   5  -5   4      545.07      584.41      8.50 o 
   6  -5   4        1.05        0.66      0.72 o 
   7  -5   4        0.57        0.00      1.75 o 
  -8  -4   4       42.07       38.55      1.86 o 
  -7  -4   4       15.12       15.10      1.75 o 
  -6  -4   4       24.87       23.81      1.27 o 
  -5  -4   4       68.03       68.49      2.03 o 
  -4  -4   4        3.64        5.35      0.51 o 
  -3  -4   4      133.96      158.02      2.53 o 
  -2  -4   4      694.55      734.20     10.09 o 
  -1  -4   4      608.90      611.17     10.10 o 
   0  -4   4      287.79      341.93      4.87 o 
   1  -4   4       14.79       14.61      0.51 o 
   2  -4   4       11.88       12.57      0.51 o 
   3  -4   4      896.51      975.35     17.20 o 
   4  -4   4       12.43        9.21      1.13 o 
   5  -4   4        4.37        3.55      0.63 o 
   6  -4   4        1.77        1.10      0.72 o 
   7  -4   4       22.75       24.90      1.57 o 
  -8  -3   4       54.59       53.13      2.10 o 
  -7  -3   4       25.22       23.08      2.63 o 
  -6  -3   4        1.02        2.10      0.58 o 
  -5  -3   4      309.72      321.70      7.39 o 
  -4  -3   4       30.01       32.42      1.01 o 
  -3  -3   4      150.34      155.72      2.53 o 
  -2  -3   4       84.20      106.41      2.16 o 
  -1  -3   4      476.44      471.76      6.54 o 
   0  -3   4       84.72       79.69      1.27 o 
   1  -3   4      361.24      405.99      5.52 o 
   2  -3   4      186.70      167.67      2.53 o 
   3  -3   4       40.06       35.40      1.01 o 
   4  -3   4      804.96      811.30     11.55 o 
   5  -3   4       14.52       14.13      1.01 o 
   6  -3   4        4.96        4.50      0.80 o 
   7  -3   4        7.80        8.51      1.46 o 
   8  -3   4        7.91        6.72      1.46 o 
  -8  -2   4        1.40        1.75      1.24 o 
  -7  -2   4      208.08      189.49      7.01 o 
  -6  -2   4        5.89        7.08      1.01 o 
  -5  -2   4       13.34       14.16      1.01 o 
  -4  -2   4       27.10       29.54      1.01 o 
  -3  -2   4      907.05      910.37     12.26 o 
  -2  -2   4      467.52      458.67      7.94 o 
  -1  -2   4        7.14        2.98      0.51 o 
   0  -2   4      420.05      398.11      6.49 o 
   1  -2   4      200.13      193.20      2.83 o 
   2  -2   4     6562.77     6742.69    112.95 o 
   3  -2   4        4.32        5.58      0.51 o 
   4  -2   4       39.97       38.46      1.12 o 
   5  -2   4        0.97        1.40      0.58 o 
   6  -2   4        0.00        0.00      0.99 o 
   7  -2   4        0.42        0.00      1.75 o 
   8  -2   4       18.89       21.17      2.19 o 
  -8  -1   4        0.08        1.75      1.24 o 
  -7  -1   4        8.86       10.09      1.24 o 
  -6  -1   4       33.48       31.57      1.25 o 
  -5  -1   4      228.01      220.71      3.69 o 
  -4  -1   4      227.27      227.64      3.54 o 
  -3  -1   4       56.86       55.53      1.12 o 
  -2  -1   4       24.22       20.15      0.58 o 
  -1  -1   4      173.78      158.96      6.10 o 
   0  -1   4    12197.36    11817.33    306.80 o 
   1  -1   4       14.35       12.57      0.51 o 
   2  -1   4       77.06       73.80      1.27 o 
   3  -1   4      387.74      419.58      7.62 o 
   4  -1   4        0.36        0.58      0.55 o 
   5  -1   4        8.17        7.99      0.58 o 
   6  -1   4      211.94      210.34      4.62 o 
   7  -1   4        0.69        0.00      0.88 o 
   8  -1   4       52.64       56.07      2.10 o 
  -8   0   4       27.79       26.73      1.86 o 
  -7   0   4       14.33       12.33      1.24 o 
  -6   0   4       64.63       64.05      1.63 o 
  -5   0   4       10.33       15.69      1.05 o 
  -4   0   4       57.20       58.43      1.52 o 
  -3   0   4       28.53       23.89      1.18 o 
  -2   0   4     4446.36     4611.76     82.19 o 
  -1   0   4       18.68       18.44      0.88 o 
   0   0   4        0.14        0.08      0.87 o 
   1   0   4     3715.10     3632.28     65.45 o 
   2   0   4       33.04       31.16      0.58 o 
   3   0   4       94.32       90.39      1.64 o 
   4   0   4      643.26      632.50      8.93 o 
   5   0   4       21.31       20.77      0.72 o 
   6   0   4      303.07      291.83      5.86 o 
   7   0   4      233.39      211.63      4.62 o 
   8   0   4       61.82       58.82      2.63 o 
  -8   1   4       21.76       25.41      1.86 o 
  -7   1   4        0.38        0.00      0.78 o 
  -6   1   4       79.80       79.17      2.02 o 
  -5   1   4        0.05        0.88      0.51 o 
  -4   1   4      564.99      591.94     10.21 o 
  -3   1   4       20.21       19.22      0.61 o 
  -2   1   4       20.20       17.73      0.58 o 
  -1   1   4     3402.51     3644.56     48.43 o 
   0   1   4       26.65       26.11      0.66 o 
   1   1   4        3.15        3.84      0.51 o 
   2   1   4      436.29      511.06      6.90 o 
   3   1   4       80.63       80.16      1.86 o 
   4   1   4      440.93      447.02      7.73 o 
   5   1   4      527.14      537.36      9.59 o 
   6   1   4      109.11      107.45      3.94 o 
   7   1   4        6.56        5.73      1.24 o 
   8   1   4      305.54      282.89      5.86 o 
  -7   2   4        5.44        3.74      0.78 o 
  -6   2   4       78.89       78.29      2.02 o 
  -5   2   4        0.03        0.00      0.72 o 
  -4   2   4        1.37        0.58      1.10 o 
  -3   2   4      687.68      674.33     10.80 o 
  -2   2   4        2.39        2.63      0.51 o 
  -1   2   4      370.15      368.30      5.01 o 
   0   2   4        3.73        0.00      0.88 o 
   1   2   4       50.81       49.09      1.01 o 
   2   2   4      110.67      101.36      1.52 o 
   3   2   4      117.05      156.82      3.10 o 
   4   2   4      106.13      104.26      2.48 o 
   5   2   4       18.58       19.27      1.24 o 
   6   2   4        5.49        2.34      0.88 o 
   7   2   4       39.31       36.45      4.38 o 
   8   2   4       40.81       39.71      2.19 o 
  -7   3   4        6.34        6.31      2.11 o 
  -6   3   4        6.24        6.25      0.85 o 
  -5   3   4       10.60        9.53      1.01 o 
  -4   3   4        2.52        3.04      0.58 o 
  -3   3   4      238.29      249.86      3.85 o 
  -2   3   4      166.02      189.36      2.83 o 
  -1   3   4       43.87       45.90      1.01 o 
   0   3   4      115.62      111.73      1.75 o 
   1   3   4      254.76      194.24      2.83 o 
   2   3   4        1.69        1.75      0.51 o 
   3   3   4       45.41       48.79      1.01 o 
   4   3   4     1008.39     1052.20     17.31 o 
   5   3   4       11.76       14.07      1.24 o 
   6   3   4       13.67       13.59      1.24 o 
   7   3   4      168.24      170.32      8.32 o 
   8   3   4       20.61       18.68      1.46 o 
  -7   4   4       18.70       15.57      1.27 o 
  -6   4   4        1.04        0.66      0.72 o 
  -5   4   4       25.56       25.13      1.30 o 
  -4   4   4      188.34      205.57      3.47 o 
  -3   4   4       28.24       32.38      1.23 o 
  -2   4   4      404.69      453.78      8.66 o 
  -1   4   4      165.51      175.86      3.98 o 
   0   4   4        9.21       10.29      0.57 o 
   1   4   4      510.52      535.75      7.55 o 
   2   4   4     1871.74     2100.52     27.90 o 
   3   4   4        8.11        8.49      0.51 o 
   4   4   4        0.33        0.29      0.51 o 
   5   4   4        5.81        6.85      0.78 o 
   6   4   4       14.19       14.47      1.24 o 
   7   4   4      232.20      228.36      5.69 o 
   8   4   4      228.99      233.15      5.24 o 
  -7   5   4        2.94        0.77      1.68 o 
  -6   5   4      106.65      116.65      2.43 o 
  -5   5   4        7.82        7.05      1.04 o 
  -4   5   4      290.23      321.90      5.01 o 
  -3   5   4       16.74       24.16      0.75 o 
  -2   5   4        0.07        0.29      0.51 o 
  -1   5   4      180.40      175.90      6.57 o 
   0   5   4      801.88      918.82     12.43 o 
   1   5   4       67.81       68.97      1.71 o 
   2   5   4       38.48       47.41      1.26 o 
   3   5   4       88.89      108.95      2.02 o 
   4   5   4        3.02        2.63      0.62 o 
   5   5   4      203.24      210.71      4.34 o 
   6   5   4      217.36      227.88      7.88 o 
   7   5   4        0.30        0.58      0.88 o 
   8   5   4      105.08      116.37      3.37 o 
  -6   6   4       66.38       71.28      1.90 o 
  -5   6   4        0.08        0.44      0.93 o 
  -4   6   4       15.11       18.74      1.12 o 
  -3   6   4       23.92       27.42      1.12 o 
  -2   6   4      255.27      294.26      6.13 o 
  -1   6   4       84.39       84.93      1.64 o 
   0   6   4      222.81      228.68      3.47 o 
   1   6   4       14.06       22.46      0.69 o 
   2   6   4       90.73       84.11      1.52 o 
   3   6   4       11.45       12.00      0.58 o 
   4   6   4        0.38        0.58      0.51 o 
   5   6   4        1.81        4.30      1.31 o 
   6   6   4      483.87      521.23     10.95 o 
   7   6   4      831.07      906.56     17.52 o 
   8   6   4       27.76       32.86      1.86 o 
  -6   7   4       19.07       20.15      1.86 o 
  -5   7   4      201.74      223.19      9.64 o 
  -4   7   4      154.06      171.87      5.26 o 
  -3   7   4       54.28       61.64      2.10 o 
  -2   7   4      185.25      192.59      7.45 o 
  -1   7   4      111.02      114.25      1.90 o 
   0   7   4       96.38       86.18      1.64 o 
   1   7   4      147.81      143.14      2.32 o 
   2   7   4      367.19      369.17      5.52 o 
   3   7   4       78.64       80.92      1.52 o 
   4   7   4     1071.56     1056.61     14.46 o 
   5   7   4     1417.19     1502.49     24.42 o 
   6   7   4      137.68      142.29      3.37 o 
   7   7   4      690.13      727.16     17.96 o 
   8   7   4       21.66       25.35      3.07 o 
  -5   8   4       31.76       33.94      2.10 o 
  -4   8   4       26.83       31.11      1.86 o 
  -3   8   4      232.79      249.29      5.86 o 
  -2   8   4       17.36       16.80      1.46 o 
  -1   8   4      381.74      372.83      7.10 o 
   0   8   4      653.97      654.01     14.89 o 
   1   8   4      368.20      364.77      5.52 o 
   2   8   4      867.62      888.09     12.26 o 
   3   8   4     1111.86     1119.62     15.27 o 
   4   8   4      415.47      403.42      7.34 o 
   5   8   4     1834.66     1919.21     31.24 o 
   6   8   4      209.89      220.20      4.82 o 
   7   8   4       51.16       53.46      2.48 o 
  -4   9   4        2.40        2.10      1.46 o 
  -3   9   4      257.58      267.76      5.86 o 
  -2   9   4      368.74      380.63      7.88 o 
  -1   9   4      416.59      417.23      8.35 o 
   0   9   4      241.41      263.26      5.58 o 
   1   9   4      399.65      388.11     11.39 o 
   2   9   4      445.39      435.90      6.31 o 
   3   9   4     2659.08     2732.85     36.61 o 
   4   9   4      456.60      471.90      7.05 o 
   5   9   4       88.32       89.97      3.94 o 
   6   9   4        0.99        2.19      1.24 o 
   7   9   4      332.51      348.86      7.88 o 
  -4  10   4      138.22      145.88      4.34 o 
  -3  10   4      142.82      147.29      5.26 o 
  -2  10   4       30.37       32.75      2.63 o 
  -1  10   4       93.24       98.32      4.38 o 
   0  10   4      103.22       97.25      3.10 o 
   1  10   4     1636.44     1634.78     41.18 o 
   2  10   4      337.61      331.53      6.48 o 
   3  10   4       53.21       56.33      2.10 o 
   4  10   4       80.13       79.92      2.32 o 
   5  10   4      221.14      231.91      4.62 o 
   6  10   4        1.90        1.75      1.24 o 
  -3  11   4       22.39       20.67      1.86 o 
  -2  11   4        1.48        0.44      1.24 o 
  -1  11   4      378.70      376.45      8.76 o 
   0  11   4       74.73       74.48      6.13 o 
   1  11   4        6.89        8.90      2.19 o 
   2  11   4      262.85      260.20      8.76 o 
   3  11   4       38.77       37.24      1.86 o 
   4  11   4        2.55        2.19      1.31 o 
   5  11   4       23.38       21.90      2.63 o 
  -1  12   4        0.01        0.00      1.31 o 
   0  12   4      254.10      259.61      7.88 o 
   1  12   4        1.25        1.31      1.24 o 
   2  12   4       34.60       35.04      1.86 o 
   3  12   4       80.71       78.14      2.74 o 
   4  12   4        1.49        1.75      1.75 o 
  -2 -12   5       36.36       41.84      3.07 o 
  -1 -12   5        0.48        0.88      1.24 o 
   0 -12   5        1.34        2.19      1.24 o 
  -4 -11   5       59.96       59.57      2.48 o 
  -3 -11   5       22.48       28.53      1.86 o 
  -2 -11   5       14.96       15.82      1.86 o 
  -1 -11   5        1.18        0.00      1.24 o 
   0 -11   5        0.31        0.00      1.24 o 
   1 -11   5       27.63       23.78      1.86 o 
   2 -11   5       61.44       61.34      2.48 o 
  -5 -10   5       18.20       23.35      1.46 o 
  -4 -10   5        5.41        8.76      1.75 o 
  -3 -10   5        3.05        2.19      1.24 o 
  -2 -10   5       20.86       10.59      1.24 o 
  -1 -10   5       31.99       25.44      1.86 o 
   0 -10   5       41.85       42.05      1.86 o 
   1 -10   5       65.76       57.82      2.48 o 
   2 -10   5        0.19        0.00      1.24 o 
   3 -10   5        0.30        1.31      1.24 o 
   4 -10   5        9.74        8.51      1.46 o 
  -6  -9   5       12.98       10.59      1.24 o 
  -5  -9   5       11.66       10.66      1.01 o 
  -4  -9   5       48.08       39.98      1.27 o 
  -3  -9   5        3.97        1.75      1.24 o 
  -2  -9   5        3.48        3.94      1.24 o 
  -1  -9   5        6.89        4.82      1.24 o 
   0  -9   5        9.79        5.73      1.24 o 
   1  -9   5       13.99       14.57      1.31 o 
   2  -9   5       65.49       61.34      2.48 o 
   3  -9   5       32.76       31.98      1.86 o 
   4  -9   5        9.01        8.35      1.24 o 
   5  -9   5       90.51      100.00      3.50 o 
  -6  -8   5       19.67       19.80      1.31 o 
  -5  -8   5        3.11        1.97      0.77 o 
  -4  -8   5       54.19       57.43      1.64 o 
  -3  -8   5       52.06       48.41      1.29 o 
  -2  -8   5      154.28      150.98      2.55 o 
  -1  -8   5       18.90       21.47      1.24 o 
   0  -8   5      168.34      146.14      3.50 o 
   1  -8   5      267.57      257.60      5.58 o 
   2  -8   5        0.01        0.00      0.78 o 
   3  -8   5      187.46      186.18      4.34 o 
   4  -8   5      130.77      131.01      3.72 o 
   5  -8   5       11.65       10.51      1.46 o 
  -7  -7   5       22.69       22.78      1.46 o 
  -6  -7   5       13.65       15.77      1.01 o 
  -5  -7   5      118.23      119.55      2.53 o 
  -4  -7   5      360.25      380.00      5.72 o 
  -3  -7   5        8.93        8.39      0.58 o 
  -2  -7   5      118.70      103.07      1.80 o 
  -1  -7   5      732.17      734.28     10.17 o 
   0  -7   5      111.71      115.30      2.74 o 
   1  -7   5      237.93      223.90      4.62 o 
   2  -7   5      269.82      272.23      7.45 o 
   3  -7   5        0.18        0.00      0.62 o 
   4  -7   5       13.09       13.67      2.63 o 
   5  -7   5        0.26        0.44      2.19 o 
   6  -7   5       34.43       33.78      1.86 o 
  -7  -6   5       45.26       42.34      3.50 o 
  -6  -6   5      201.97      229.49      4.35 o 
  -5  -6   5       46.34       47.34      1.52 o 
  -4  -6   5        5.43        7.01      0.58 o 
  -3  -6   5      733.65      727.40     10.23 o 
  -2  -6   5      384.30      377.05      5.91 o 
  -1  -6   5      217.98      240.71      5.32 o 
   0  -6   5      298.50      306.68      4.50 o 
   1  -6   5       64.14       62.58      1.36 o 
   2  -6   5        1.76        1.31      0.62 o 
   3  -6   5       14.93       14.07      1.24 o 
   4  -6   5      120.41      117.00      3.10 o 
   5  -6   5      128.64      118.73      3.37 o 
   6  -6   5       54.37       53.50      2.48 o 
  -7  -5   5        4.54        4.82      1.24 o 
  -6  -5   5       12.94       15.50      1.30 o 
  -5  -5   5      328.21      334.87      5.21 o 
  -4  -5   5      220.10      224.95      3.69 o 
  -3  -5   5      203.87      211.45      3.18 o 
  -2  -5   5       89.36       90.88      2.42 o 
  -1  -5   5      199.76      195.13      2.95 o 
   0  -5   5       26.82       34.62      0.72 o 
   1  -5   5      120.46      114.25      1.80 o 
   2  -5   5      319.01      317.90      4.64 o 
   3  -5   5      179.16      176.61      2.83 o 
   4  -5   5      109.69      107.51      2.32 o 
   5  -5   5       15.79       16.20      1.13 o 
   6  -5   5       66.80       68.98      1.80 o 
   7  -5   5        4.97        4.38      2.63 o 
  -7  -4   5       96.50       89.37      2.48 o 
  -6  -4   5       52.30       52.10      1.54 o 
  -5  -4   5      190.83      196.80      3.18 o 
  -4  -4   5        0.00        0.29      0.51 o 
  -3  -4   5      232.40      226.95      3.54 o 
  -2  -4   5       31.49       38.92      1.12 o 
  -1  -4   5      118.46      108.65      2.47 o 
   0  -4   5      507.86      491.50      6.82 o 
   1  -4   5      209.20      273.24      5.35 o 
   2  -4   5       46.07       50.38      1.27 o 
   3  -4   5        0.00        0.58      0.51 o 
   4  -4   5      307.93      296.61      4.64 o 
   5  -4   5        8.27        8.17      0.89 o 
   6  -4   5        7.59        7.06      1.23 o 
   7  -4   5      127.91      124.30      7.01 o 
  -7  -3   5      100.65       98.11      5.26 o 
  -6  -3   5        2.84        4.42      0.63 o 
  -5  -3   5      134.24      133.83      2.53 o 
  -4  -3   5      100.73      105.44      2.02 o 
  -3  -3   5        0.00        0.29      0.51 o 
  -2  -3   5      297.61      290.09      4.93 o 
  -1  -3   5      817.95      963.60     23.31 o 
   0  -3   5      213.81      181.45      2.67 o 
   1  -3   5      149.53      133.51      2.16 o 
   2  -3   5      334.28      341.03      4.87 o 
   3  -3   5        2.17        1.75      0.51 o 
   4  -3   5       25.88       25.75      1.01 o 
   5  -3   5       15.82       21.22      1.12 o 
   6  -3   5       11.01        9.60      1.04 o 
   7  -3   5        0.61        1.46      1.75 o 
   8  -3   5       32.79       35.02      2.10 o 
  -8  -2   5        1.30        0.00      0.88 o 
  -7  -2   5       21.26       19.09      2.19 o 
  -6  -2   5      193.31      198.66      3.54 o 
  -5  -2   5       46.05       42.93      1.45 o 
  -4  -2   5        7.97       10.77      0.89 o 
  -3  -2   5     1474.16     1585.99     21.34 o 
  -2  -2   5      801.42      748.67     10.23 o 
  -1  -2   5      664.49      607.60     10.10 o 
   0  -2   5        1.13        0.83      0.62 o 
   1  -2   5       20.22       22.00      0.85 o 
   2  -2   5       62.12       61.50      1.12 o 
   3  -2   5      251.93      219.58      3.35 o 
   4  -2   5        0.19        0.00      0.51 o 
   5  -2   5        2.65        1.40      0.58 o 
   6  -2   5      375.88      373.16      7.10 o 
   7  -2   5        6.70        7.01      1.24 o 
   8  -2   5        1.39        0.70      1.46 o 
  -8  -1   5      152.72      147.18      5.26 o 
  -7  -1   5       23.53       23.43      2.19 o 
  -6  -1   5       16.35       15.33      1.01 o 
  -5  -1   5      797.92      802.62     15.25 o 
  -4  -1   5      166.36      169.57      2.67 o 
  -3  -1   5      278.56      264.40      3.98 o 
  -2  -1   5      102.55       99.93      1.64 o 
  -1  -1   5        0.59        0.07      0.87 o 
   0  -1   5        7.06        8.76      0.51 o 
   1  -1   5      787.67      754.07     15.43 o 
   2  -1   5       28.33       27.18      0.58 o 
   3  -1   5        7.49        7.68      0.57 o 
   4  -1   5     1325.21     1353.36     23.70 o 
   5  -1   5       16.57       13.75      0.58 o 
   6  -1   5        0.56        0.29      1.75 o 
   7  -1   5       66.41       60.41      2.10 o 
   8  -1   5        0.01        0.00      1.31 o 
  -7   0   5      241.62      227.49      5.69 o 
  -6   0   5        0.34        0.00      0.72 o 
  -5   0   5        9.55       10.48      0.83 o 
  -4   0   5        5.67        4.80      0.58 o 
  -3   0   5      117.26      115.71      2.02 o 
  -2   0   5       44.39       42.65      1.01 o 
  -1   0   5       32.62       23.83      0.78 o 
   0   0   5        1.43        0.88      0.87 o 
   1   0   5        8.83        8.26      0.53 o 
   2   0   5     2134.00     2014.89     26.72 o 
   3   0   5       75.63       70.56      1.27 o 
   4   0   5        2.81        2.72      0.51 o 
   5   0   5      147.69      148.60      2.67 o 
   6   0   5        0.00        0.00      1.31 o 
   7   0   5        5.66        4.67      1.75 o 
   8   0   5       26.94       23.39      1.46 o 
  -7   1   5        5.78        6.13      1.24 o 
  -6   1   5       13.74       18.00      1.14 o 
  -5   1   5      107.91      105.59      2.78 o 
  -4   1   5       24.76       23.46      1.01 o 
  -3   1   5      239.07      262.33      4.62 o 
  -2   1   5       64.96       72.89      1.82 o 
  -1   1   5        1.03        2.59      0.62 o 
   0   1   5     1253.99     1174.60     15.95 o 
   1   1   5       26.71       23.65      0.51 o 
   2   1   5        0.00        0.00      0.87 o 
   3   1   5       94.34      100.13      2.10 o 
   4   1   5        4.01        5.40      0.88 o 
   5   1   5        0.04        0.00      0.78 o 
   6   1   5        5.49        4.18      0.78 o 
   7   1   5       72.62       67.46      3.94 o 
   8   1   5      222.52      211.01      4.62 o 
  -7   2   5       39.34       38.72      1.61 o 
  -6   2   5        6.11        6.25      0.85 o 
  -5   2   5      263.79      276.58      4.50 o 
  -4   2   5       66.11       68.41      1.64 o 
  -3   2   5        0.10        0.29      0.51 o 
  -2   2   5      449.48      479.15      6.54 o 
  -1   2   5       21.31       20.15      0.58 o 
   0   2   5        0.30        0.88      0.87 o 
   1   2   5      104.67      107.51      3.45 o 
   2   2   5      160.18      159.90      3.10 o 
   3   2   5      240.29      231.37      4.38 o 
   4   2   5        0.07        0.88      0.88 o 
   5   2   5      139.76      143.75      3.37 o 
   6   2   5      200.98      204.31      6.13 o 
   7   2   5        0.24        0.00      0.78 o 
   8   2   5        0.31        0.58      0.88 o 
  -7   3   5       99.86      100.84      3.53 o 
  -6   3   5       14.76       14.42      1.33 o 
  -5   3   5        0.64        0.22      0.72 o 
  -4   3   5      268.16      292.08      4.50 o 
  -3   3   5       56.27       58.76      1.27 o 
  -2   3   5        9.73        9.90      0.68 o 
  -1   3   5      397.49      474.87     10.11 o 
   0   3   5      289.85      298.28      4.86 o 
   1   3   5      956.81      964.13     12.94 o 
   2   3   5        7.04        8.32      0.72 o 
   3   3   5      370.01      386.75      5.38 o 
   4   3   5      116.47      130.94      2.74 o 
   5   3   5       64.08       66.59      1.86 o 
   6   3   5       13.73       14.47      1.24 o 
   7   3   5        2.04        3.27      0.78 o 
   8   3   5       10.29        9.05      1.46 o 
  -7   4   5        0.06        0.00      0.78 o 
  -6   4   5      142.97      149.33      2.95 o 
  -5   4   5       41.41       40.18      1.27 o 
  -4   4   5        4.45        3.80      0.58 o 
  -3   4   5      220.70      262.15      5.21 o 
  -2   4   5       34.17       37.83      1.12 o 
  -1   4   5      243.54      278.04      3.98 o 
   0   4   5       64.81       80.19      1.27 o 
   1   4   5      831.98      852.79     11.41 o 
   2   4   5      348.21      378.16      5.38 o 
   3   4   5       19.95       21.91      0.72 o 
   4   4   5      109.25      111.70      2.48 o 
   5   4   5        0.79        0.00      0.62 o 
   6   4   5       20.40       21.39      1.46 o 
   7   4   5        1.15        3.21      0.88 o 
   8   4   5       45.75       47.30      2.63 o 
  -6   5   5        0.45        0.00      0.72 o 
  -5   5   5       73.74       78.35      1.80 o 
  -4   5   5        8.41        9.66      0.72 o 
  -3   5   5        0.19        0.00      0.58 o 
  -2   5   5      173.86      203.94      3.76 o 
  -1   5   5      569.74      586.27     10.48 o 
   0   5   5      597.09      665.55      9.21 o 
   1   5   5      248.35      228.78      3.95 o 
   2   5   5      113.24      113.57      3.64 o 
   3   5   5        9.30       12.00      0.58 o 
   4   5   5      150.43      129.02      2.16 o 
   5   5   5        6.44        6.33      0.78 o 
   6   5   5      228.23      247.50      4.96 o 
   7   5   5       16.88       20.29      1.46 o 
   8   5   5        0.19        0.00      1.24 o 
  -6   6   5       24.43       26.13      1.27 o 
  -5   6   5       24.56       22.82      1.27 o 
  -4   6   5      205.91      221.28      3.98 o 
  -3   6   5      110.44      115.13      2.36 o 
  -2   6   5      200.64      235.93      7.01 o 
  -1   6   5      554.95      527.78      7.33 o 
   0   6   5        1.39        1.75      0.51 o 
   1   6   5       26.01       27.31      0.72 o 
   2   6   5      162.92      133.01      2.16 o 
   3   6   5       43.54       43.54      1.01 o 
   4   6   5      345.74      349.27      6.06 o 
   5   6   5      101.88      102.57      2.63 o 
   6   6   5       32.53       32.51      1.86 o 
   7   6   5        3.43        5.88      1.31 o 
   8   6   5       29.68       33.87      2.19 o 
  -6   7   5      117.16      127.78      3.99 o 
  -5   7   5        0.29        0.00      1.75 o 
  -4   7   5        2.82        3.50      1.24 o 
  -3   7   5      266.90      294.54      6.48 o 
  -2   7   5       47.92       48.75      2.96 o 
  -1   7   5      326.87      342.02      5.01 o 
   0   7   5        2.67        3.03      0.53 o 
   1   7   5       74.27       70.26      1.27 o 
   2   7   5      178.14      175.59      2.83 o 
   3   7   5      466.51      465.79      6.73 o 
   4   7   5      146.48      136.68      2.53 o 
   5   7   5        2.78        4.30      1.31 o 
   6   7   5      201.73      222.80      4.62 o 
   7   7   5       28.27       29.89      1.86 o 
   8   7   5       58.55       66.50      4.82 o 
  -5   8   5       52.58       61.44      2.74 o 
  -4   8   5       46.81       48.63      2.10 o 
  -3   8   5      445.48      477.23      9.59 o 
  -2   8   5       40.62       38.73      2.63 o 
  -1   8   5       54.10       49.94      2.10 o 
   0   8   5       40.01       39.42      1.86 o 
   1   8   5      674.59      687.26      9.72 o 
   2   8   5      123.14      116.74      2.16 o 
   3   8   5        0.42        0.58      0.51 o 
   4   8   5      363.21      373.10      5.72 o 
   5   8   5      197.82      209.44      4.34 o 
   6   8   5      254.47      264.16      5.24 o 
   7   8   5      632.70      661.93     21.46 o 
  -4   9   5       30.63       35.36      2.63 o 
  -3   9   5       12.68       10.91      1.46 o 
  -2   9   5       22.44       20.72      1.46 o 
  -1   9   5      328.88      339.05      7.10 o 
   0   9   5        6.96        8.53      1.31 o 
   1   9   5        0.39        0.88      1.24 o 
   2   9   5      251.92      253.90      3.98 o 
   3   9   5      573.70      566.40      8.06 o 
   4   9   5      443.36      467.61      6.90 o 
   5   9   5      505.54      505.97      8.97 o 
   6   9   5      135.00      139.15      3.37 o 
   7   9   5       77.73       75.99      3.94 o 
  -4  10   5       11.84        9.22      1.86 o 
  -3  10   5       63.12       65.03      2.74 o 
  -2  10   5       15.03       16.14      1.75 o 
  -1  10   5       12.71       16.15      1.46 o 
   0  10   5       83.29       80.07      3.07 o 
   1  10   5      526.46      502.00     14.02 o 
   2  10   5      414.66      427.87     11.39 o 
   3  10   5      239.08      229.99      4.96 o 
   4  10   5       50.74       51.99      1.52 o 
   5  10   5      144.30      144.91      3.37 o 
   6  10   5       75.53       77.10      2.48 o 
  -3  11   5       39.90       45.56      2.48 o 
  -2  11   5       22.33       22.50      5.26 o 
  -1  11   5      128.56      127.54      3.72 o 
   0  11   5      295.31      325.03     10.51 o 
   1  11   5       71.98       71.43      2.48 o 
   2  11   5       14.30       15.17      1.46 o 
   3  11   5      109.95      111.33      3.10 o 
   4  11   5       44.61       44.96      3.50 o 
   5  11   5        4.41        2.63      1.75 o 
  -1  12   5       11.37       13.08      2.19 o 
   0  12   5      130.78      144.41      4.82 o 
   1  12   5       33.39       30.28      1.86 o 
   2  12   5        2.11        2.19      1.24 o 
   3  12   5        0.40        0.00      1.24 o 
   4  12   5        4.18        3.94      1.24 o 
  -3 -11   6        1.82        0.44      1.31 o 
  -2 -11   6       14.04       19.80      1.86 o 
  -1 -11   6      152.77      143.14      4.38 o 
   0 -11   6        4.06        4.38      1.24 o 
   1 -11   6       22.53       19.09      2.19 o 
   2 -11   6       12.68       12.84      1.86 o 
  -5 -10   6        0.45        0.00      1.24 o 
  -4 -10   6        5.45        3.94      1.24 o 
  -3 -10   6      153.88      143.68      3.72 o 
  -2 -10   6       11.03        7.01      1.24 o 
  -1 -10   6       45.63       42.07      1.86 o 
   0 -10   6        4.41        2.63      1.24 o 
   1 -10   6      117.51      108.22      3.37 o 
   2 -10   6       22.63       18.44      1.86 o 
   3 -10   6      137.82      139.91      6.57 o 
  -5  -9   6       63.69       60.93      1.64 o 
  -4  -9   6       15.80       15.49      1.01 o 
  -3  -9   6      136.43      134.92      5.26 o 
  -2  -9   6       17.93       14.07      1.24 o 
  -1  -9   6      305.99      291.04      9.64 o 
   0  -9   6       19.48       12.72      1.24 o 
   1  -9   6      118.23      118.27      3.37 o 
   2  -9   6        0.50        0.44      1.24 o 
   3  -9   6       64.34       63.01      4.82 o 
   4  -9   6        4.37        3.50      1.24 o 
  -6  -8   6       17.46       17.14      1.33 o 
  -5  -8   6      136.32      144.99      2.67 o 
  -4  -8   6       69.07       69.17      1.66 o 
  -3  -8   6      421.51      420.45      7.58 o 
  -2  -8   6       15.86       21.63      0.72 o 
  -1  -8   6       23.33       19.72      1.24 o 
   0  -8   6       63.23       63.17      2.10 o 
   1  -8   6        4.52        3.94      1.31 o 
   2  -8   6       20.75       21.16      1.46 o 
   3  -8   6       26.77       26.73      1.86 o 
   4  -8   6       29.95       28.80      3.07 o 
   5  -8   6        4.95        2.63      1.24 o 
  -6  -7   6       63.04       65.67      1.80 o 
  -5  -7   6      169.23      174.69      3.18 o 
  -4  -7   6      227.10      242.05      3.98 o 
  -3  -7   6        5.73        5.16      0.58 o 
  -2  -7   6       39.18       43.52      1.27 o 
  -1  -7   6      146.23      138.29      2.43 o 
   0  -7   6        0.85        0.88      0.62 o 
   1  -7   6        4.68        5.26      0.78 o 
   2  -7   6        5.73        3.74      0.78 o 
   3  -7   6      207.71      203.74      4.96 o 
   4  -7   6       46.15       43.82      1.86 o 
   5  -7   6        0.00        0.00      1.24 o 
   6  -7   6        9.70       10.97      1.86 o 
  -7  -6   6        1.46        0.88      1.24 o 
  -6  -6   6      343.07      343.57     12.27 o 
  -5  -6   6       12.19       13.45      1.01 o 
  -4  -6   6       12.91       13.14      1.01 o 
  -3  -6   6       98.10       90.50      1.64 o 
  -2  -6   6       24.46       23.60      1.23 o 
  -1  -6   6       29.57       28.54      1.12 o 
   0  -6   6       52.32       57.85      1.27 o 
   1  -6   6     1031.67     1040.68     23.10 o 
   2  -6   6      272.39      268.58      5.58 o 
   3  -6   6        4.01        3.94      1.24 o 
   4  -6   6       20.11       18.10      1.46 o 
   5  -6   6        9.06        7.12      1.24 o 
   6  -6   6      259.72      258.26      5.86 o 
  -7  -5   6        4.93        4.82      1.24 o 
  -6  -5   6       48.70       52.51      2.28 o 
  -5  -5   6        1.83        2.34      0.51 o 
  -4  -5   6        3.70        4.93      0.75 o 
  -3  -5   6       23.16       21.37      1.01 o 
  -2  -5   6      188.61      191.81      2.95 o 
  -1  -5   6     1736.83     1729.76     23.17 o 
   0  -5   6      641.96      616.54      8.57 o 
   1  -5   6      204.84      221.28      7.55 o 
   2  -5   6       38.78       36.88      1.75 o 
   3  -5   6        0.02        0.58      0.51 o 
   4  -5   6      766.24      746.14     10.55 o 
   5  -5   6        3.49        2.98      0.58 o 
   6  -5   6       82.54       84.62      2.36 o 
   7  -5   6      157.98      153.32      6.13 o 
  -7  -4   6        6.57        8.85      1.24 o 
  -6  -4   6       32.62       34.68      1.36 o 
  -5  -4   6        9.06        9.53      1.01 o 
  -4  -4   6       63.55       62.51      1.52 o 
  -3  -4   6      929.49      936.30     12.77 o 
  -2  -4   6      467.30      440.24      6.23 o 
  -1  -4   6     1193.95     1229.21     16.63 o 
   0  -4   6       43.80       46.14      1.01 o 
   1  -4   6       10.26        8.26      0.53 o 
   2  -4   6     1668.67     1617.32     21.81 o 
   3  -4   6       13.65       13.88      0.72 o 
   4  -4   6      180.82      177.09      2.95 o 
   5  -4   6      575.62      578.22      8.36 o 
   6  -4   6       94.67       97.59      2.16 o 
   7  -4   6        0.01        0.00      1.75 o 
  -7  -3   6       27.95       28.15      1.46 o 
  -6  -3   6        0.02        0.29      0.96 o 
  -5  -3   6      180.72      181.07      3.18 o 
  -4  -3   6      196.28      192.24      3.18 o 
  -3  -3   6     1464.58     1455.29     24.13 o 
  -2  -3   6       38.28       34.94      0.85 o 
  -1  -3   6       33.81       31.67      0.86 o 
   0  -3   6      963.32      949.86     15.65 o 
   1  -3   6      119.46      118.04      1.80 o 
   2  -3   6      333.02      325.37      4.87 o 
   3  -3   6     2900.76     2899.01     38.64 o 
   4  -3   6      143.67      142.88      2.67 o 
   5  -3   6       12.06       10.68      0.99 o 
   6  -3   6       38.11       41.88      1.57 o 
   7  -3   6        4.23        3.85      0.88 o 
   8  -3   6       18.50       17.26      1.46 o 
  -7  -2   6        6.75        5.73      1.24 o 
  -6  -2   6       93.42       91.47      2.02 o 
  -5  -2   6      496.94      491.47      7.24 o 
  -4  -2   6       93.20       89.59      1.80 o 
  -3  -2   6        0.00        0.00      0.51 o 
  -2  -2   6       70.27       71.57      1.72 o 
  -1  -2   6       75.03       82.94      1.52 o 
   0  -2   6      277.25      284.17      4.82 o 
   1  -2   6    12656.68    13241.91    196.82 o 
   2  -2   6       11.30       11.70      0.51 o 
   3  -2   6       75.12       71.85      1.52 o 
   4  -2   6      103.26       96.69      1.93 o 
   5  -2   6        0.01        0.00      0.58 o 
   6  -2   6       12.29       12.27      1.46 o 
   7  -2   6       40.51       42.34      2.63 o 
   8  -2   6        1.65        2.10      1.46 o 
  -7  -1   6       66.36       68.02      2.10 o 
  -6  -1   6      118.57      114.61      2.32 o 
  -5  -1   6       65.56       65.41      1.64 o 
  -4  -1   6      607.23      631.36      8.90 o 
  -3  -1   6        7.21        5.50      0.58 o 
  -2  -1   6       19.39       18.97      0.69 o 
  -1  -1   6    16649.56    17985.25    312.03 o 
   0  -1   6      118.01      108.59      1.87 o 
   1  -1   6      154.56      151.08      2.32 o 
   2  -1   6      257.90      232.98      3.35 o 
   3  -1   6       30.09       27.06      0.58 o 
   4  -1   6        5.02        5.03      0.58 o 
   5  -1   6        0.00        0.00      0.74 o 
   6  -1   6       31.71       29.90      1.46 o 
   7  -1   6        0.97        0.00      1.31 o 
   8  -1   6      277.48      280.16      5.86 o 
  -7   0   6      110.25      104.60      2.74 o 
  -6   0   6      348.80      341.53      5.21 o 
  -5   0   6        9.70        8.97      1.08 o 
  -4   0   6        0.52        0.88      0.51 o 
  -3   0   6     5488.06     5901.90    120.73 o 
  -2   0   6       46.35       41.47      0.72 o 
  -1   0   6       33.68       35.92      0.78 o 
   0   0   6      816.08      818.86     11.10 o 
   1   0   6        1.10        0.42      0.62 o 
   2   0   6        3.55        2.63      0.51 o 
   3   0   6        7.50        4.13      0.51 o 
   4   0   6       55.33       55.13      1.22 o 
   5   0   6        7.51        7.52      0.58 o 
   6   0   6      537.06      535.32      9.59 o 
   7   0   6        7.04        5.13      1.31 o 
   8   0   6        9.11        7.01      1.46 o 
  -7   1   6       17.27       18.77      1.12 o 
  -6   1   6        3.42        2.19      0.72 o 
  -5   1   6      939.97      936.49     13.13 o 
  -4   1   6        0.30        0.00      0.83 o 
  -3   1   6        8.93       10.35      1.00 o 
  -2   1   6     1008.41     1043.91     14.09 o 
  -1   1   6      180.81      184.49      3.37 o 
   0   1   6       12.31       10.87      0.54 o 
   1   1   6       76.14       93.56      1.90 o 
   2   1   6       13.83       10.56      0.51 o 
   3   1   6        0.12        0.00      0.62 o 
   4   1   6      585.67      577.34      9.85 o 
   5   1   6        5.86        6.56      0.88 o 
   6   1   6        1.97        1.17      0.78 o 
   7   1   6      203.81      206.38      4.62 o 
   8   1   6       21.13       17.80      1.46 o 
  -7   2   6      142.04      138.79      4.87 o 
  -6   2   6        1.37        1.31      0.72 o 
  -5   2   6        9.65        9.64      0.72 o 
  -4   2   6      519.24      532.53      7.68 o 
  -3   2   6      237.27      235.23      3.69 o 
  -2   2   6        3.50        4.13      0.51 o 
  -1   2   6      451.44      560.37      7.68 o 
   0   2   6      253.10      244.46      3.73 o 
   1   2   6      141.70      128.87      2.08 o 
   2   2   6      323.99      306.38      4.90 o 
   3   2   6       26.49       27.33      0.72 o 
   4   2   6       64.86       55.91      1.75 o 
   5   2   6      121.42      131.42      3.10 o 
   6   2   6        0.84        0.00      0.78 o 
   7   2   6        2.42        2.79      1.31 o 
   8   2   6      160.70      153.32     10.07 o 
  -7   3   6        3.79        2.63      1.24 o 
  -6   3   6      146.73      149.92      2.83 o 
  -5   3   6       82.71       79.69      1.80 o 
  -4   3   6       12.79       14.39      1.01 o 
  -3   3   6      309.67      359.71      5.34 o 
  -2   3   6       72.43       79.75      1.64 o 
  -1   3   6      241.18      261.23      3.69 o 
   0   3   6       89.66       87.92      1.64 o 
   1   3   6      202.00      221.59      3.18 o 
   2   3   6       31.04       24.09      0.93 o 
   3   3   6        3.69        5.26      0.88 o 
   4   3   6      120.27      121.06      2.74 o 
   5   3   6      370.96      356.74      8.76 o 
   6   3   6      546.20      577.86     10.21 o 
   7   3   6        0.84        0.88      1.31 o 
   8   3   6       18.37       21.47      1.86 o 
  -7   4   6       12.28       12.22      3.07 o 
  -6   4   6       29.63       28.92      1.27 o 
  -5   4   6       84.07       90.81      2.82 o 
  -4   4   6        0.29        0.00      0.58 o 
  -3   4   6       86.84       93.68      1.84 o 
  -2   4   6       43.52       58.34      1.57 o 
  -1   4   6      179.49      208.77      3.18 o 
   0   4   6        3.70        9.69      0.51 o 
   1   4   6      375.85      431.13      6.63 o 
   2   4   6      111.86      119.19      2.02 o 
   3   4   6     1095.68     1164.91     15.81 o 
   4   4   6     1143.10     1297.37     21.04 o 
   5   4   6       23.07       24.29      2.19 o 
   6   4   6       35.66       33.40      1.46 o 
   7   4   6       22.80       25.41      1.46 o 
   8   4   6      152.32      147.44      6.13 o 
  -6   5   6        1.21        1.10      0.72 o 
  -5   5   6       12.49       12.90      1.12 o 
  -4   5   6       30.50       34.09      1.12 o 
  -3   5   6       20.46       22.27      1.12 o 
  -2   5   6        0.80        2.04      0.51 o 
  -1   5   6      519.57      577.23     10.21 o 
   0   5   6        5.53        5.73      0.62 o 
   1   5   6      346.34      387.66      7.54 o 
   2   5   6     1762.72     1909.71     25.71 o 
   3   5   6      141.84      149.57      2.53 o 
   4   5   6       24.42       31.27      1.01 o 
   5   5   6       32.29       36.11      2.63 o 
   6   5   6      309.94      310.05      5.86 o 
   7   5   6      173.35      177.77      3.99 o 
   8   5   6       56.94       53.50      2.48 o 
  -6   6   6        9.56        9.43      1.27 o 
  -5   6   6        1.44        0.88      0.72 o 
  -4   6   6        4.25        5.10      0.72 o 
  -3   6   6      221.35      247.26      5.24 o 
  -2   6   6       78.32       88.55      1.80 o 
  -1   6   6       11.45        8.52      0.88 o 
   0   6   6     1287.62     1355.14     18.29 o 
   1   6   6      116.95      115.98      2.16 o 
   2   6   6      278.70      302.36      4.50 o 
   3   6   6        1.32        0.58      0.51 o 
   4   6   6      299.38      294.37      4.55 o 
   5   6   6       81.52       79.29      2.48 o 
   6   6   6      300.24      302.73      5.86 o 
   7   6   6        0.05        0.29      0.88 o 
   8   6   6        7.50        5.78      1.75 o 
  -5   7   6       54.59       62.74      2.74 o 
  -4   7   6       39.01       38.94      2.38 o 
  -3   7   6       76.23       75.62      2.62 o 
  -2   7   6      558.23      587.23     11.10 o 
  -1   7   6        0.07        0.00      0.58 o 
   0   7   6       96.94      105.61      1.90 o 
   1   7   6       43.13       32.13      1.01 o 
   2   7   6       82.93       82.14      1.64 o 
   3   7   6       67.97       69.53      1.52 o 
   4   7   6      476.90      470.84      6.90 o 
   5   7   6        1.93        2.04      1.75 o 
   6   7   6        0.53        1.75      0.78 o 
   7   7   6        2.66        3.07      1.24 o 
   8   7   6       41.84       43.21      2.19 o 
  -5   8   6       14.49       15.64      2.19 o 
  -4   8   6      155.23      165.27      4.62 o 
  -3   8   6       43.07       44.95      2.19 o 
  -2   8   6       10.28        8.35      1.24 o 
  -1   8   6       18.62       14.57      1.31 o 
   0   8   6        0.04        0.70      0.58 o 
   1   8   6      666.51      646.97      9.21 o 
   2   8   6      251.73      242.25      3.85 o 
   3   8   6        0.03        0.00      0.55 o 
   4   8   6        0.17        0.00      0.83 o 
   5   8   6       54.02       56.59      2.19 o 
   6   8   6       59.68       58.14      2.10 o 
   7   8   6      191.85      195.05      4.82 o 
  -4   9   6       36.94       36.24      2.10 o 
  -3   9   6        0.18        0.44      1.31 o 
  -2   9   6        5.72        4.82      1.24 o 
  -1   9   6      617.07      596.64     11.10 o 
   0   9   6       51.74       50.73      2.19 o 
   1   9   6       23.67       24.27      1.46 o 
   2   9   6       11.67       11.48      0.85 o 
   3   9   6      152.81      152.04      2.83 o 
   4   9   6        8.10        7.32      1.01 o 
   5   9   6      149.57      141.39      3.37 o 
   6   9   6      183.99      176.97      3.99 o 
   7   9   6      125.78      132.68      3.94 o 
  -3  10   6      156.29      162.09      4.62 o 
  -2  10   6       13.73       13.76      1.46 o 
  -1  10   6      112.64      122.65      3.37 o 
   0  10   6       28.94       26.28      1.46 o 
   1  10   6       90.45       87.61      4.82 o 
   2  10   6       18.04       18.10      1.46 o 
   3  10   6        4.39        3.04      0.58 o 
   4  10   6       42.55       42.32      1.27 o 
   5  10   6      227.68      224.10      5.69 o 
   6  10   6        1.80        3.07      1.24 o 
  -2  11   6        7.99        8.01      1.46 o 
  -1  11   6       26.10       23.29      1.86 o 
   0  11   6       28.96       30.64      2.10 o 
   1  11   6      100.27      109.86      3.50 o 
   2  11   6        0.13        0.00      1.24 o 
   3  11   6      135.20      136.51      3.94 o 
   4  11   6        5.57        6.26      1.24 o 
   5  11   6        7.26        6.13      1.75 o 
  -1  12   6      210.15      223.82      7.01 o 
   0  12   6        6.61        4.56      1.46 o 
   1  12   6       13.56       12.27      1.46 o 
   2  12   6        1.60        3.07      1.24 o 
   3  12   6        0.02        0.00      1.24 o 
   4  12   6       38.48       41.50      2.10 o 
  -3 -11   7        6.04        7.78      2.63 o 
  -2 -11   7        7.42        6.26      1.24 o 
  -1 -11   7      108.48      127.72      5.69 o 
   0 -11   7       40.52       48.20      4.38 o 
   1 -11   7       29.62       27.29      2.10 o 
   2 -11   7        8.56        4.92      1.31 o 
  -4 -10   7        0.51        0.00      1.24 o 
  -3 -10   7        8.97       11.11      1.31 o 
  -2 -10   7       30.33       39.87      1.86 o 
  -1 -10   7       34.50       32.13      2.19 o 
   0 -10   7       93.32       76.37      4.38 o 
   1 -10   7       83.30       75.55      2.74 o 
   2 -10   7        0.76        0.88      1.24 o 
   3 -10   7       69.17       64.94      2.74 o 
  -5  -9   7       20.73       23.14      1.12 o 
  -4  -9   7        0.05        0.88      0.72 o 
  -3  -9   7       26.24       24.27      1.46 o 
  -2  -9   7      133.62      127.75      3.94 o 
  -1  -9   7       59.90       51.65      2.10 o 
   0  -9   7        3.15        3.07      1.24 o 
   1  -9   7      262.29      240.64      5.24 o 
   2  -9   7      156.89      150.32      3.99 o 
   3  -9   7      284.04      278.61      6.19 o 
   4  -9   7        1.98        0.00      1.24 o 
  -6  -8   7       11.29        9.36      1.01 o 
  -5  -8   7       20.40       17.89      1.12 o 
  -4  -8   7       25.99       27.16      1.12 o 
  -3  -8   7       44.17       40.77      1.27 o 
  -2  -8   7        1.86        1.75      0.58 o 
  -1  -8   7      599.65      569.82     10.83 o 
   0  -8   7      673.59      644.85     12.07 o 
   1  -8   7      816.13      778.17     17.08 o 
   2  -8   7       21.90       25.85      1.86 o 
   3  -8   7       12.87       12.84      1.31 o 
   4  -8   7       19.54       19.31      1.86 o 
   5  -8   7       56.56       55.19      2.48 o 
  -6  -7   7        4.99        3.80      1.01 o 
  -5  -7   7       12.65       13.26      1.01 o 
  -4  -7   7        0.29        0.00      0.51 o 
  -3  -7   7      481.20      480.50      8.61 o 
  -2  -7   7      912.92      919.49     12.56 o 
  -1  -7   7     1190.80     1156.60     15.91 o 
   0  -7   7      373.98      374.73      5.52 o 
   1  -7   7        1.34        1.75      1.31 o 
   2  -7   7       54.49       54.76      1.86 o 
   3  -7   7        0.34        0.44      1.24 o 
   4  -7   7       38.40       38.11      1.86 o 
   5  -7   7        2.97        1.75      1.75 o 
   6  -7   7       46.29       41.18      2.10 o 
  -6  -6   7        9.72       10.27      1.50 o 
  -5  -6   7       86.10       84.58      2.38 o 
  -4  -6   7      305.79      311.00      4.83 o 
  -3  -6   7      478.31      464.76      6.87 o 
  -2  -6   7     1144.49     1158.45     15.75 o 
  -1  -6   7      101.39       98.94      1.80 o 
   0  -6   7        3.69        4.13      0.51 o 
   1  -6   7      105.14       97.64      1.80 o 
   2  -6   7       64.42       64.80      1.44 o 
   3  -6   7       11.13       11.46      1.24 o 
   4  -6   7      117.57      107.77      3.10 o 
   5  -6   7        0.91        0.00      1.24 o 
   6  -6   7       29.42       30.06      3.50 o 
  -7  -5   7        3.41        2.63      1.75 o 
  -6  -5   7       10.04       11.39      1.03 o 
  -5  -5   7       12.78       12.73      1.01 o 
  -4  -5   7     1235.55     1260.78     17.14 o 
  -3  -5   7      275.68      262.71      4.20 o 
  -2  -5   7      297.18      286.78      4.36 o 
  -1  -5   7      189.63      184.87      2.95 o 
   0  -5   7        6.67        5.00      0.51 o 
   1  -5   7       85.19       81.26      1.64 o 
   2  -5   7      200.67      201.09      3.35 o 
   3  -5   7       11.51       11.14      0.72 o 
   4  -5   7      118.87      116.11      2.78 o 
   5  -5   7       21.60       20.74      1.12 o 
   6  -5   7        9.03       10.80      1.46 o 
   7  -5   7        0.02        0.00      1.75 o 
  -7  -4   7       13.75       13.14      1.75 o 
  -6  -4   7      687.48      687.46     11.77 o 
  -5  -4   7      121.09      117.27      2.32 o 
  -4  -4   7      308.18      297.93      5.59 o 
  -3  -4   7       93.39       93.92      2.02 o 
  -2  -4   7      168.45      169.25      3.37 o 
  -1  -4   7        7.22        8.20      0.51 o 
   0  -4   7      298.30      302.98      4.50 o 
   1  -4   7      101.89      101.78      1.80 o 
   2  -4   7      224.96      209.68      3.35 o 
   3  -4   7       23.85       21.48      0.72 o 
   4  -4   7      116.13      114.78      2.32 o 
   5  -4   7        2.02        1.40      0.74 o 
   6  -4   7      291.32      281.62      4.50 o 
   7  -4   7        0.30        0.22      0.83 o 
  -7  -3   7       17.43       14.89      1.75 o 
  -6  -3   7       72.42       71.82      1.80 o 
  -5  -3   7       33.03       34.96      1.12 o 
  -4  -3   7      457.43      460.21      6.73 o 
  -3  -3   7       71.99       69.18      1.87 o 
  -2  -3   7      374.14      390.14      5.52 o 
  -1  -3   7      151.05      163.29      3.84 o 
   0  -3   7      220.39      210.88      4.27 o 
   1  -3   7        6.31        6.72      1.38 o 
   2  -3   7      376.74      373.21      5.38 o 
   3  -3   7       14.62       15.18      1.17 o 
   4  -3   7      999.19      947.47     13.09 o 
   5  -3   7        0.16        0.35      0.58 o 
   6  -3   7        0.02        0.88      0.78 o 
   7  -3   7       54.08       52.67      2.10 o 
  -7  -2   7       17.63       14.89      1.75 o 
  -6  -2   7      308.78      308.20      5.01 o 
  -5  -2   7       52.21       50.34      1.27 o 
  -4  -2   7      236.76      268.52      4.20 o 
  -3  -2   7       26.81       27.61      0.72 o 
  -2  -2   7      216.16      208.70      3.18 o 
  -1  -2   7       86.40       96.43      6.62 o 
   0  -2   7      133.73      131.74      2.16 o 
   1  -2   7       34.88       34.47      0.72 o 
   2  -2   7     1719.58     1698.16     22.52 o 
   3  -2   7       32.05       33.59      1.01 o 
   4  -2   7       26.84       28.62      1.01 o 
   5  -2   7      568.50      566.05      8.22 o 
   6  -2   7       44.14       41.18      1.46 o 
   7  -2   7        2.61        2.34      0.88 o 
   8  -2   7       37.53       39.42      2.10 o 
  -7  -1   7        0.11        0.00      0.88 o 
  -6  -1   7       70.59       72.58      1.80 o 
  -5  -1   7        5.18        5.41      0.86 o 
  -4  -1   7      119.34      119.40      2.16 o 
  -3  -1   7       15.78       17.43      0.58 o 
  -2  -1   7      159.11      150.38      4.82 o 
  -1  -1   7       30.46       28.24      0.58 o 
   0  -1   7      740.25      810.73     11.10 o 
   1  -1   7      315.34      307.41      4.36 o 
   2  -1   7      290.57      289.19      4.77 o 
   3  -1   7     4959.65     5007.54     66.38 o 
   4  -1   7       61.05       56.59      1.12 o 
   5  -1   7        0.01        0.00      0.58 o 
   6  -1   7      285.40      270.69      5.47 o 
   7  -1   7        3.83        4.21      1.75 o 
   8  -1   7        3.26        1.93      1.46 o 
  -7   0   7       26.03       22.04      1.46 o 
  -6   0   7       20.61       18.70      1.12 o 
  -5   0   7        0.43        0.00      0.91 o 
  -4   0   7      314.14      309.44      5.41 o 
  -3   0   7      254.94      243.49      3.69 o 
  -2   0   7      119.60      125.80      2.74 o 
  -1   0   7      196.37      217.64      3.99 o 
   0   0   7      722.93      754.65     10.23 o 
   1   0   7    14493.58    14543.41    192.27 o 
   2   0   7      108.73       95.95      1.64 o 
   3   0   7       33.98       28.18      0.72 o 
   4   0   7      797.61      779.44     12.12 o 
   5   0   7        0.00        0.29      0.78 o 
   6   0   7       41.21       38.52      1.46 o 
   7   0   7      104.37      109.95      3.10 o 
   8   0   7       18.60       15.98      3.50 o 
  -7   1   7        0.80        0.00      0.78 o 
  -6   1   7      123.99      117.19      2.53 o 
  -5   1   7      192.04      186.47      3.18 o 
  -4   1   7       31.33       28.49      1.12 o 
  -3   1   7        0.08        0.88      0.83 o 
  -2   1   7      325.61      352.52      5.65 o 
  -1   1   7     9922.83    10413.55    169.24 o 
   0   1   7      117.22      103.83      1.64 o 
   1   1   7      172.36      153.76      2.32 o 
   2   1   7      235.41      238.35      3.54 o 
   3   1   7        3.73        5.10      0.58 o 
   4   1   7      116.69      102.94      2.48 o 
   5   1   7     1103.58     1143.65     18.83 o 
   6   1   7       21.15       19.27      1.46 o 
   7   1   7        2.47        0.58      0.88 o 
   8   1   7        0.43        0.00      0.88 o 
  -7   2   7       65.33       66.59      2.48 o 
  -6   2   7       12.33       14.05      1.12 o 
  -5   2   7       20.91       22.78      1.24 o 
  -4   2   7       66.50       69.36      1.64 o 
  -3   2   7     2360.78     2427.12     32.25 o 
  -2   2   7       14.57       12.97      0.58 o 
  -1   2   7       71.75       61.53      1.12 o 
   0   2   7      568.48      622.10      8.70 o 
   1   2   7        0.16        0.00      0.83 o 
   2   2   7      114.25      112.47      2.02 o 
   3   2   7     5205.65     5475.81    109.30 o 
   4   2   7        1.25        0.88      0.62 o 
   5   2   7        6.03        5.82      0.88 o 
   6   2   7        9.11       10.51      1.24 o 
   7   2   7       76.37       77.19      2.63 o 
   8   2   7       98.79       99.88      3.10 o 
  -7   3   7       12.93       12.68      1.75 o 
  -6   3   7        6.71        6.74      1.01 o 
  -5   3   7      399.84      398.32      6.15 o 
  -4   3   7        0.45        0.35      0.58 o 
  -3   3   7       14.41       15.59      0.58 o 
  -2   3   7     1237.65     1343.32     18.44 o 
  -1   3   7        9.06       12.15      0.80 o 
   0   3   7       66.95       77.24      1.27 o 
   1   3   7     7561.83     8711.19    115.31 o 
   2   3   7       59.04       56.61      1.32 o 
   3   3   7       38.18       33.59      1.01 o 
   4   3   7      179.18      176.58      3.72 o 
   5   3   7      181.66      185.65      3.99 o 
   6   3   7      120.34      124.00      3.10 o 
   7   3   7       33.77       25.14      1.46 o 
   8   3   7       19.42       21.30      1.46 o 
  -6   4   7        5.82        6.50      1.12 o 
  -5   4   7        9.63        9.18      1.01 o 
  -4   4   7      427.86      450.69      6.66 o 
  -3   4   7        1.94        2.80      0.58 o 
  -2   4   7       47.95       60.42      1.12 o 
  -1   4   7     2622.38     2984.70    119.15 o 
   0   4   7       24.82       22.19      1.10 o 
   1   4   7       98.68       90.22      1.64 o 
   2   4   7      713.68      710.51      9.72 o 
   3   4   7      341.25      384.10      5.56 o 
   4   4   7      121.14      124.53      4.10 o 
   5   4   7       90.25       88.52      2.48 o 
   6   4   7       18.04       21.16      1.46 o 
   7   4   7        6.06        7.12      1.24 o 
   8   4   7      126.38      123.89      3.37 o 
  -6   5   7       66.68       71.29      1.90 o 
  -5   5   7        0.00        0.00      0.72 o 
  -4   5   7       25.30       28.11      1.12 o 
  -3   5   7      282.18      311.02      4.95 o 
  -2   5   7        2.73        2.72      0.51 o 
  -1   5   7       55.96       56.28      1.12 o 
   0   5   7      706.98      731.83     12.60 o 
   1   5   7      127.12      166.44      2.68 o 
   2   5   7        0.02        1.31      0.62 o 
   3   5   7       57.79       64.06      1.68 o 
   4   5   7      158.27      158.44      2.67 o 
   5   5   7       85.14       77.10      2.10 o 
   6   5   7      208.63      228.67      4.62 o 
   7   5   7        4.76        6.48      1.75 o 
   8   5   7      212.27      211.37      7.01 o 
  -6   6   7       13.32       13.81      1.91 o 
  -5   6   7       14.46       14.43      1.54 o 
  -4   6   7        3.79        3.23      1.17 o 
  -3   6   7        7.50        7.75      0.72 o 
  -2   6   7      199.48      209.54      4.62 o 
  -1   6   7        6.74        4.80      0.58 o 
   0   6   7      233.92      202.64      3.18 o 
   1   6   7       11.79       12.67      0.58 o 
   2   6   7      588.22      580.79      8.06 o 
   3   6   7      531.84      514.42      7.41 o 
   4   6   7      524.05      571.49      8.06 o 
   5   6   7       13.57       14.57      1.31 o 
   6   6   7      263.55      271.15      5.58 o 
   7   6   7       10.40       11.39      1.46 o 
   8   6   7       66.83       68.38      2.48 o 
  -5   7   7        0.86        1.05      1.46 o 
  -4   7   7       21.21       19.77      1.27 o 
  -3   7   7       55.99       57.31      1.64 o 
  -2   7   7      277.48      288.62      4.50 o 
  -1   7   7        2.93        2.58      0.61 o 
   0   7   7      558.03      568.92      8.19 o 
   1   7   7      722.58      699.56      9.72 o 
   2   7   7      943.01      945.88     21.13 o 
   3   7   7      103.95      105.16      2.02 o 
   4   7   7      330.87      327.16      5.06 o 
   5   7   7       35.71       33.14      3.50 o 
   6   7   7       41.37       45.56      1.86 o 
   7   7   7       40.04       48.73      2.10 o 
   8   7   7      152.20      143.24      3.72 o 
  -5   8   7       13.99       13.27      3.50 o 
  -4   8   7       64.36       70.43      2.74 o 
  -3   8   7        4.32        5.88      1.31 o 
  -2   8   7      143.81      155.79      4.82 o 
  -1   8   7      234.09      231.96      3.71 o 
   0   8   7      758.15      746.72     10.53 o 
   1   8   7      354.97      358.26      5.52 o 
   2   8   7      439.93      449.57      6.54 o 
   3   8   7        4.70        4.05      0.58 o 
   4   8   7        5.89        3.88      0.72 o 
   5   8   7        3.10        4.38      1.24 o 
   6   8   7       97.90       93.21      2.74 o 
   7   8   7       15.10       17.52      1.46 o 
  -4   9   7        7.69        7.88      1.46 o 
  -3   9   7        6.70        5.61      1.46 o 
  -2   9   7      237.11      242.72      6.57 o 
  -1   9   7      351.92      359.28      7.36 o 
   0   9   7      319.89      321.47      6.57 o 
   1   9   7       39.89       39.50      1.86 o 
   2   9   7        0.32        0.00      0.58 o 
   3   9   7        3.01        1.75      0.62 o 
   4   9   7       17.73       16.14      1.01 o 
   5   9   7        1.43        1.17      1.75 o 
   6   9   7       20.18       23.93      1.46 o 
   7   9   7        0.03        0.88      1.24 o 
  -3  10   7      116.66      123.76      6.13 o 
  -2  10   7       54.35       59.92      2.74 o 
  -1  10   7      104.94      111.13      3.94 o 
   0  10   7        0.38        0.00      0.78 o 
   1  10   7        0.37        1.75      1.24 o 
   2  10   7        2.74        1.17      0.88 o 
   3  10   7       46.38       46.28      1.27 o 
   4  10   7       51.03       54.98      1.52 o 
   5  10   7        1.45        0.58      0.88 o 
   6  10   7       17.50       16.79      3.07 o 
  -2  11   7        0.47        0.00      1.31 o 
  -1  11   7       16.56       19.31      1.86 o 
   0  11   7        3.94        0.88      1.75 o 
   1  11   7      213.24      215.90      5.24 o 
   2  11   7       85.69       88.52      3.10 o 
   3  11   7        0.82        1.17      0.78 o 
   4  11   7       91.88       92.49      4.82 o 
   5  11   7       32.05       37.75      1.86 o 
  -1  12   7      228.37      230.69     10.95 o 
   0  12   7       95.79       99.75      3.94 o 
   1  12   7        6.58        8.41      1.75 o 
   2  12   7       65.11       67.11      5.69 o 
   3  12   7      103.46      118.62      3.50 o 
   4  12   7       29.43       31.76      2.63 o 
  -2 -11   8       17.00       16.22      1.86 o 
  -1 -11   8        5.32        4.82      1.24 o 
   0 -11   8       22.36       23.29      1.86 o 
   1 -11   8        2.68        1.31      1.31 o 
  -4 -10   8       22.99       22.81      1.86 o 
  -3 -10   8        0.07        0.00      1.24 o 
  -2 -10   8       69.03       67.97      2.48 o 
  -1 -10   8        0.41        0.00      1.24 o 
   0 -10   8       28.39       24.16      1.86 o 
   1 -10   8       32.76       31.11      1.86 o 
   2 -10   8       16.94       15.34      1.86 o 
   3 -10   8       43.20       46.03      2.48 o 
  -5  -9   8        9.00        9.64      1.24 o 
  -4  -9   8       22.53       23.90      1.27 o 
  -3  -9   8        7.17        9.22      1.24 o 
  -2  -9   8        0.24        0.00      0.62 o 
  -1  -9   8        0.79        1.75      1.24 o 
   0  -9   8       43.73       38.55      1.86 o 
   1  -9   8       64.01       60.89      2.48 o 
   2  -9   8      186.42      179.52      4.82 o 
   3  -9   8      137.70      130.59      3.72 o 
   4  -9   8        4.19        2.19      1.24 o 
  -5  -8   8       11.43       13.18      1.01 o 
  -4  -8   8       11.59       13.26      1.42 o 
  -3  -8   8        3.53        6.52      0.72 o 
  -2  -8   8       93.37       90.53      1.90 o 
  -1  -8   8       93.11       86.74      2.74 o 
   0  -8   8       39.51       38.24      2.19 o 
   1  -8   8       84.12       73.16      2.48 o 
   2  -8   8       10.89       11.46      1.24 o 
   3  -8   8      651.84      628.99     12.07 o 
   4  -8   8       13.02       14.19      1.46 o 
   5  -8   8      147.37      147.52      4.38 o 
  -6  -7   8       32.25       33.74      1.86 o 
  -5  -7   8       32.86       28.11      1.12 o 
  -4  -7   8       90.52       86.16      2.02 o 
  -3  -7   8      161.56      155.12      2.83 o 
  -2  -7   8       57.07       65.16      1.64 o 
  -1  -7   8       11.03       10.99      0.72 o 
   0  -7   8        8.31       10.12      0.72 o 
   1  -7   8     1443.55     1403.24     48.18 o 
   2  -7   8      127.99      120.93      3.10 o 
   3  -7   8      424.17      421.84      8.35 o 
   4  -7   8      172.33      176.72      5.69 o 
   5  -7   8      220.38      215.03      5.24 o 
   6  -7   8       34.95       35.16      2.10 o 
  -6  -6   8       63.02       60.88      2.10 o 
  -5  -6   8      178.32      172.09      3.18 o 
  -4  -6   8      196.96      216.95      4.26 o 
  -3  -6   8       55.51       56.51      1.86 o 
  -2  -6   8       35.36       33.45      1.12 o 
  -1  -6   8     1189.90     1163.01     15.91 o 
   0  -6   8      146.45      137.07      2.43 o 
   1  -6   8      475.79      461.33      6.82 o 
   2  -6   8     1189.61     1249.27     26.22 o 
   3  -6   8      373.14      356.97      7.10 o 
   4  -6   8       36.85       35.49      1.86 o 
   5  -6   8       58.35       64.00      2.48 o 
   6  -6   8        5.94        4.73      1.46 o 
  -6  -5   8      109.74      116.52      3.10 o 
  -5  -5   8      281.94      290.97      4.70 o 
  -4  -5   8      195.99      190.60      3.18 o 
  -3  -5   8      298.64      288.48      4.31 o 
  -2  -5   8        1.73        1.46      0.51 o 
  -1  -5   8       56.56       51.54      1.12 o 
   0  -5   8     2954.78     2852.17     37.97 o 
   1  -5   8      209.38      205.47      3.35 o 
   2  -5   8        1.99        2.95      0.90 o 
   3  -5   8      117.79      116.42      2.32 o 
   4  -5   8       59.08       59.06      1.98 o 
   5  -5   8       45.93       49.29      1.35 o 
   6  -5   8       24.72       20.16      1.46 o 
   7  -5   8        0.17        0.00      1.75 o 
  -7  -4   8      321.76      312.76      8.76 o 
  -6  -4   8      311.89      300.50      7.88 o 
  -5  -4   8       15.66       14.75      1.01 o 
  -4  -4   8       43.04       47.67      1.27 o 
  -3  -4   8       30.10       32.43      1.01 o 
  -2  -4   8     2730.93     2672.79     61.71 o 
  -1  -4   8       16.35       15.59      0.58 o 
   0  -4   8      116.33      110.58      1.81 o 
   1  -4   8       60.20       58.31      1.27 o 
   2  -4   8      143.64      140.47      2.32 o 
   3  -4   8      116.83      108.12      2.74 o 
   4  -4   8      227.76      237.61      3.85 o 
   5  -4   8        3.80        4.38      0.72 o 
   6  -4   8       11.68       11.11      1.46 o 
   7  -4   8       61.48       68.86      4.38 o 
  -7  -3   8        0.29        0.88      0.88 o 
  -6  -3   8       30.52       32.63      2.63 o 
  -5  -3   8       11.66       13.04      0.72 o 
  -4  -3   8     1136.02     1098.71     29.79 o 
  -3  -3   8        3.23        3.50      0.51 o 
  -2  -3   8       77.74       76.06      1.89 o 
  -1  -3   8        2.56        4.38      0.51 o 
   0  -3   8       50.40       41.83      1.09 o 
   1  -3   8       75.39       68.61      1.27 o 
   2  -3   8     1574.94     1641.33     22.01 o 
   3  -3   8        3.29        3.50      0.51 o 
   4  -3   8       12.47       12.74      0.72 o 
   5  -3   8      272.47      284.98      4.50 o 
   6  -3   8       19.21       16.14      1.75 o 
   7  -3   8        2.04        1.31      0.88 o 
  -7  -2   8       15.05       14.02      1.75 o 
  -6  -2   8      376.49      364.78      7.10 o 
  -5  -2   8       18.11       17.55      1.01 o 
  -4  -2   8       18.55       17.67      0.72 o 
  -3  -2   8        0.01        0.58      0.51 o 
  -2  -2   8        1.95        2.19      0.62 o 
  -1  -2   8       46.68       42.98      1.01 o 
   0  -2   8     4363.63     4572.60     68.63 o 
   1  -2   8       17.30       15.87      0.80 o 
   2  -2   8        6.05        5.26      0.51 o 
   3  -2   8      597.16      620.85      8.73 o 
   4  -2   8       38.09       34.35      1.12 o 
   5  -2   8        1.41        1.05      0.58 o 
   6  -2   8        5.50        8.53      1.31 o 
   7  -2   8       11.14       12.32      1.46 o 
   8  -2   8       31.20       31.32      2.10 o 
  -7  -1   8       52.97       52.83      2.63 o 
  -6  -1   8       38.43       37.86      4.82 o 
  -5  -1   8        0.21        0.58      0.88 o 
  -4  -1   8       14.63       11.48      0.85 o 
  -3  -1   8      114.67      113.94      1.90 o 
  -2  -1   8     2757.82     2992.52     48.65 o 
  -1  -1   8      216.35      204.00      3.99 o 
   0  -1   8        0.00        0.00      0.62 o 
   1  -1   8      143.68      160.08      2.53 o 
   2  -1   8        0.46        0.00      0.51 o 
   3  -1   8        0.10        0.58      0.51 o 
   4  -1   8       49.00       48.71      1.12 o 
   5  -1   8       77.59       77.32      1.64 o 
   6  -1   8      106.93      102.70      2.74 o 
   7  -1   8       47.37       42.90      2.10 o 
   8  -1   8       37.71       39.11      2.10 o 
  -7   0   8        3.78        4.38      1.24 o 
  -6   0   8        7.19        7.68      1.31 o 
  -5   0   8      105.14      101.16      2.74 o 
  -4   0   8      605.97      657.73      9.41 o 
  -3   0   8      235.77      236.01      4.83 o 
  -2   0   8       59.76       58.94      1.75 o 
  -1   0   8      267.07      264.25      4.84 o 
   0   0   8      184.41      168.68      2.67 o 
   1   0   8       38.65       29.82      1.85 o 
   2   0   8      216.32      213.78      3.51 o 
   3   0   8      344.80      342.57      4.87 o 
   4   0   8      247.90      240.35      3.69 o 
   5   0   8      151.30      147.77      4.82 o 
   6   0   8       53.13       52.47      2.19 o 
   7   0   8       27.82       27.46      1.75 o 
   8   0   8       56.09       54.42      3.50 o 
  -7   1   8       27.01       24.98      1.86 o 
  -6   1   8       84.68       85.22      3.50 o 
  -5   1   8       65.50       65.66      2.63 o 
  -4   1   8      114.36      115.93      2.41 o 
  -3   1   8      418.03      412.97      8.96 o 
  -2   1   8       92.19       93.99      2.10 o 
  -1   1   8       21.10       18.77      0.88 o 
   0   1   8        1.81        1.38      0.62 o 
   1   1   8      454.22      472.60      6.54 o 
   2   1   8      439.06      441.10      6.23 o 
   3   1   8       94.63       89.01      1.64 o 
   4   1   8       56.25       55.73      1.32 o 
   5   1   8       41.71       40.30      1.46 o 
   6   1   8      148.24      141.41      3.37 o 
   7   1   8        2.53        3.03      0.88 o 
   8   1   8       13.59       11.45      1.46 o 
  -7   2   8        2.93        1.75      1.46 o 
  -6   2   8       70.41       69.16      2.10 o 
  -5   2   8      144.56      132.13      3.50 o 
  -4   2   8        4.48        5.50      0.68 o 
  -3   2   8        5.92        5.03      0.58 o 
  -2   2   8      359.89      357.89      6.19 o 
  -1   2   8      141.63      163.55      2.67 o 
   0   2   8      579.58      592.04     10.69 o 
   1   2   8       15.62       22.63      0.79 o 
   2   2   8       63.88       61.46      1.27 o 
   3   2   8        0.00        0.88      0.51 o 
   4   2   8      129.00      113.71      2.74 o 
   5   2   8        7.17        8.60      0.78 o 
   6   2   8       13.73       12.33      1.24 o 
   7   2   8      260.53      249.77      5.24 o 
   8   2   8        0.04        0.29      0.78 o 
  -6   3   8        0.20        0.00      1.31 o 
  -5   3   8       29.47       26.54      1.12 o 
  -4   3   8      399.55      404.34      6.29 o 
  -3   3   8        9.14       11.91      0.74 o 
  -2   3   8      483.72      503.33      7.17 o 
  -1   3   8       79.79       91.45      2.14 o 
   0   3   8       56.79       49.27      1.12 o 
   1   3   8       92.85      112.10      1.80 o 
   2   3   8       21.04       16.17      0.58 o 
   3   3   8       12.92       12.49      0.88 o 
   4   3   8       44.88       41.66      1.31 o 
   5   3   8     1269.91     1335.66     25.84 o 
   6   3   8       10.35       10.97      1.24 o 
   7   3   8       43.56       41.66      1.86 o 
   8   3   8      103.53       94.18      3.10 o 
  -6   4   8      169.73      170.86      3.99 o 
  -5   4   8        0.14        0.00      0.72 o 
  -4   4   8      197.05      193.16      3.28 o 
  -3   4   8        4.30        7.34      0.75 o 
  -2   4   8       21.76       21.47      0.62 o 
  -1   4   8       19.25       25.53      0.59 o 
   0   4   8       13.61        8.68      0.81 o 
   1   4   8       58.18       48.19      1.44 o 
   2   4   8      202.95      229.07      3.54 o 
   3   4   8     2736.14     2998.90     39.86 o 
   4   4   8       12.05       13.28      1.00 o 
   5   4   8       45.16       46.00      1.86 o 
   6   4   8       70.73       70.34      2.10 o 
   7   4   8       89.62       84.80      2.74 o 
   8   4   8      186.93      187.74      7.01 o 
  -6   5   8       66.27       60.68      2.25 o 
  -5   5   8       10.42        8.42      1.12 o 
  -4   5   8        1.24        0.70      0.87 o 
  -3   5   8       17.61       17.98      1.12 o 
  -2   5   8       61.23       59.48      1.35 o 
  -1   5   8      108.65      107.28      2.16 o 
   0   5   8      310.71      356.74      6.48 o 
   1   5   8     2083.73     2351.13     48.46 o 
   2   5   8       20.35       18.57      1.82 o 
   3   5   8        0.08        0.88      0.51 o 
   4   5   8       12.04       13.14      0.72 o 
   5   5   8       46.23       53.04      1.86 o 
   6   5   8      392.46      405.28      7.73 o 
   7   5   8       99.71       96.37      2.74 o 
   8   5   8       29.33       33.38      1.86 o 
  -5   6   8       44.44       45.82      2.10 o 
  -4   6   8       53.95       53.96      1.64 o 
  -3   6   8       48.30       48.23      1.35 o 
  -2   6   8      162.14      176.34      3.99 o 
  -1   6   8      625.58      675.56      9.50 o 
   0   6   8      102.87      100.41      1.90 o 
   1   6   8       48.56       48.80      1.18 o 
   2   6   8       12.66       16.00      0.67 o 
   3   6   8       36.09       30.96      1.01 o 
   4   6   8      274.20      268.98      4.05 o 
   5   6   8      131.33      128.00      3.50 o 
   6   6   8      207.14      220.28      4.62 o 
   7   6   8      332.73      347.89      6.81 o 
   8   6   8       17.94       18.06      1.86 o 
  -5   7   8        3.51        2.45      1.46 o 
  -4   7   8       56.72       67.37      1.90 o 
  -3   7   8      150.99      166.21      3.99 o 
  -2   7   8      170.76      183.35      3.28 o 
  -1   7   8       57.58       56.85      1.35 o 
   0   7   8       30.00       38.99      1.12 o 
   1   7   8      302.56      286.19      4.31 o 
   2   7   8        4.29        4.19      0.99 o 
   3   7   8      121.95      112.62      2.16 o 
   4   7   8      480.55      508.73      7.41 o 
   5   7   8     1567.24     1600.00     26.00 o 
   6   7   8       66.83       71.40      2.48 o 
   7   7   8       20.09       20.15      1.46 o 
   8   7   8        7.21       10.80      1.46 o 
  -4   8   8       96.17      105.60      3.37 o 
  -3   8   8       35.86       40.69      3.50 o 
  -2   8   8       20.85       21.64      1.46 o 
  -1   8   8      183.28      178.24      2.95 o 
   0   8   8       39.25       42.26      1.29 o 
   1   8   8       80.13       66.39      1.64 o 
   2   8   8      324.37      333.74      5.01 o 
   3   8   8     2366.80     2379.57     31.94 o 
   4   8   8      174.67      179.31      3.03 o 
   5   8   8      128.75      130.10      3.10 o 
   6   8   8       67.22       69.22      2.48 o 
   7   8   8        0.03        1.31      2.19 o 
  -4   9   8       19.75       19.56      2.10 o 
  -3   9   8        5.00        4.03      1.46 o 
  -2   9   8        2.25        1.75      1.24 o 
  -1   9   8       31.03       25.77      1.46 o 
   0   9   8       45.45       53.70      2.63 o 
   1   9   8     1171.89     1130.15     29.79 o 
   2   9   8      183.68      183.89      3.18 o 
   3   9   8      257.67      258.12      4.20 o 
   4   9   8      302.89      314.33      4.87 o 
   5   9   8        7.97       10.59      1.24 o 
   6   9   8        2.06        2.19      1.24 o 
   7   9   8       45.73       36.80      1.86 o 
  -3  10   8        2.88        3.85      1.75 o 
  -2  10   8        1.19        2.28      1.46 o 
  -1  10   8      201.74      214.88      7.88 o 
   0  10   8       68.18       74.12      2.74 o 
   1  10   8      159.38      151.28      6.57 o 
   2  10   8      355.88      355.31      7.10 o 
   3  10   8       45.12       43.06      1.68 o 
   4  10   8        4.97        5.61      1.01 o 
   5  10   8        3.39        2.34      0.88 o 
   6  10   8        1.03        0.58      0.88 o 
  -2  11   8       16.15       18.97      2.10 o 
  -1  11   8       33.29       34.49      2.10 o 
   0  11   8       95.49       90.35      4.38 o 
   1  11   8       51.03       49.63      2.10 o 
   2  11   8       14.41       10.95      2.63 o 
   3  11   8       57.17       66.27      2.10 o 
   4  11   8        5.33        5.73      1.24 o 
   5  11   8       70.80       71.85      2.48 o 
   0  12   8       23.11       22.33      2.63 o 
   1  12   8      142.62      156.84      4.34 o 
   2  12   8        5.96        5.61      1.46 o 
   3  12   8      168.87      167.77      4.82 o 
   4  12   8        4.44        7.88      1.75 o 
  -1 -11   9       63.40       64.94      2.63 o 
   0 -11   9        8.53        7.12      1.24 o 
  -3 -10   9       61.88       64.40      2.48 o 
  -2 -10   9        5.23        5.51      1.75 o 
  -1 -10   9       23.38       23.29      1.86 o 
   0 -10   9       41.97       40.87      2.10 o 
   1 -10   9       24.79       23.42      2.19 o 
   2 -10   9       33.55       34.82      2.10 o 
  -4  -9   9        0.06        0.22      0.72 o 
  -3  -9   9       40.80       42.53      1.86 o 
  -2  -9   9        4.13        3.50      1.24 o 
  -1  -9   9        1.46        1.75      1.24 o 
   0  -9   9       10.95       13.73      1.46 o 
   1  -9   9      184.34      172.74     10.07 o 
   2  -9   9        7.41        6.13      1.24 o 
   3  -9   9       55.88       56.07      2.48 o 
   4  -9   9      242.78      240.77      8.32 o 
  -5  -8   9        5.52        6.83      1.31 o 
  -4  -8   9       78.86       80.05      2.02 o 
  -3  -8   9        8.29        7.17      0.72 o 
  -2  -8   9        9.25        9.36      0.72 o 
  -1  -8   9      211.37      200.22      4.62 o 
   0  -8   9       24.63       24.44      1.75 o 
   1  -8   9      130.26      132.50      3.37 o 
   2  -8   9      688.00      672.08     24.09 o 
   3  -8   9       19.94       19.72      1.86 o 
   4  -8   9        6.24        2.63      1.24 o 
   5  -8   9       26.98       25.90      2.10 o 
  -5  -7   9        9.34        8.85      1.24 o 
  -4  -7   9       19.27       19.56      1.12 o 
  -3  -7   9      177.46      178.16      3.18 o 
  -2  -7   9      153.42      159.32      2.95 o 
  -1  -7   9      513.84      521.14     10.91 o 
   0  -7   9      988.14      953.41     13.36 o 
   1  -7   9       85.00       83.67      2.48 o 
   2  -7   9      172.30      172.81      6.13 o 
   3  -7   9       93.41       92.60      3.94 o 
   4  -7   9       11.65       10.59      1.46 o 
   5  -7   9      300.56      294.85      6.48 o 
  -6  -6   9        0.15        0.00      1.24 o 
  -5  -6   9      137.77      134.62      3.37 o 
  -4  -6   9      265.07      270.27      4.31 o 
  -3  -6   9     1101.27     1127.93     19.08 o 
  -2  -6   9      664.74      648.40      9.21 o 
  -1  -6   9      247.26      248.01      3.98 o 
   0  -6   9      397.11      400.29      6.03 o 
   1  -6   9      150.52      142.16      2.43 o 
   2  -6   9       25.90       25.20      1.60 o 
   3  -6   9      641.77      647.94     12.07 o 
   4  -6   9       19.88       19.09      2.19 o 
   5  -6   9       26.03       22.42      1.86 o 
   6  -6   9       21.86       21.06      1.86 o 
  -6  -5   9      246.11      257.14     12.70 o 
  -5  -5   9     1027.08     1044.26     17.84 o 
  -4  -5   9      283.62      278.34      4.31 o 
  -3  -5   9      216.48      220.06      3.69 o 
  -2  -5   9      194.49      208.34      3.35 o 
  -1  -5   9       11.07       10.25      0.58 o 
   0  -5   9        1.27        1.17      0.51 o 
   1  -5   9      681.01      689.03      9.72 o 
   2  -5   9       59.01       64.02      1.27 o 
   3  -5   9        8.71        9.09      0.90 o 
   4  -5   9      160.47      161.96      2.95 o 
   5  -5   9       58.80       58.43      1.64 o 
   6  -5   9        0.06        0.00      1.24 o 
  -6  -4   9      105.84      101.63      4.38 o 
  -5  -4   9       45.52       44.28      1.86 o 
  -4  -4   9        7.76       12.22      1.44 o 
  -3  -4   9       92.73       93.74      1.80 o 
  -2  -4   9      191.18      188.85      3.18 o 
  -1  -4   9      456.62      451.15      7.24 o 
   0  -4   9      787.90      763.62     10.74 o 
   1  -4   9      445.91      428.55      6.03 o 
   2  -4   9      401.98      392.22      5.67 o 
   3  -4   9       41.65       43.81      1.27 o 
   4  -4   9       10.38       10.99      0.72 o 
   5  -4   9      225.70      222.33      3.85 o 
   6  -4   9        3.15        2.85      0.83 o 
   7  -4   9        4.28        2.63      0.83 o 
  -7  -3   9        0.05        0.00      1.75 o 
  -6  -3   9        9.25        7.98      1.24 o 
  -5  -3   9      137.99      144.26      4.82 o 
  -4  -3   9      272.64      274.54      4.31 o 
  -3  -3   9      272.40      274.36      4.20 o 
  -2  -3   9      994.39      993.95     13.41 o 
  -1  -3   9      831.60      795.09     13.93 o 
   0  -3   9      474.57      435.52      6.03 o 
   1  -3   9       68.70       64.57      1.27 o 
   2  -3   9        5.84        5.67      0.52 o 
   3  -3   9      376.82      359.87      5.38 o 
   4  -3   9        0.29        0.00      0.91 o 
   5  -3   9        0.36        0.70      0.58 o 
   6  -3   9      164.52      169.46      3.99 o 
   7  -3   9       18.44       18.14      1.46 o 
  -7  -2   9       25.02       28.72      4.38 o 
  -6  -2   9       66.14       67.90      2.48 o 
  -5  -2   9      148.68      149.62      3.37 o 
  -4  -2   9      290.07      281.60      5.47 o 
  -3  -2   9      213.85      200.52      3.28 o 
  -2  -2   9      313.69      299.75      4.99 o 
  -1  -2   9      117.30      115.77      2.16 o 
   0  -2   9       43.54       40.70      1.35 o 
   1  -2   9      301.12      288.97      4.36 o 
   2  -2   9        5.67        7.39      0.53 o 
   3  -2   9        6.26        8.19      2.19 o 
   4  -2   9      608.05      624.86      8.73 o 
   5  -2   9       72.74       73.06      1.64 o 
   6  -2   9        5.20        5.26      0.78 o 
   7  -2   9      186.74      158.20      3.99 o 
   8  -2   9        5.17        5.08      1.46 o 
  -7  -1   9       39.33       41.44      2.10 o 
  -6  -1   9       27.54       24.23      2.19 o 
  -5  -1   9        0.08        0.00      0.78 o 
  -4  -1   9      225.98      218.91      4.62 o 
  -3  -1   9       32.17       30.53      1.06 o 
  -2  -1   9       62.35       65.29      1.86 o 
  -1  -1   9       23.21       29.41      1.31 o 
   0  -1   9       66.08       60.79      1.37 o 
   1  -1   9        9.32        9.13      0.53 o 
   2  -1   9     1075.88     1112.83     14.97 o 
   3  -1   9      100.98      101.02      2.00 o 
   4  -1   9       21.11       22.85      1.01 o 
   5  -1   9      336.99      324.43      6.47 o 
   6  -1   9        5.35        4.92      1.31 o 
   7  -1   9        6.78        5.61      1.46 o 
   8  -1   9       12.58        9.64      1.46 o 
  -7   0   9        8.99       11.58      1.46 o 
  -6   0   9      194.03      181.72      3.99 o 
  -5   0   9        5.42        5.08      0.78 o 
  -4   0   9        0.04        0.00      0.78 o 
  -3   0   9       58.52       53.40      1.46 o 
  -2   0   9       77.45       78.94      2.10 o 
  -1   0   9      184.72      198.00      3.99 o 
   0   0   9      407.23      465.61      6.36 o 
   1   0   9        3.38        2.63      0.51 o 
   2   0   9       29.87       26.90      0.72 o 
   3   0   9      180.38      200.34      3.37 o 
   4   0   9        1.18        1.46      0.51 o 
   5   0   9       31.02       29.79      1.46 o 
   6   0   9        0.04        0.00      1.31 o 
   7   0   9       81.42       81.35      3.07 o 
   8   0   9       36.77       34.49      2.10 o 
  -7   1   9       27.21       26.79      1.86 o 
  -6   1   9       29.61       27.77      1.46 o 
  -5   1   9      128.13      128.78      3.37 o 
  -4   1   9       30.87       31.22      1.46 o 
  -3   1   9      122.99      134.75      3.34 o 
  -2   1   9       24.04       37.41      1.46 o 
  -1   1   9       11.44       13.33      0.78 o 
   0   1   9        6.03        8.84      0.58 o 
   1   1   9        0.75        0.88      0.51 o 
   2   1   9       14.31       13.74      0.51 o 
   3   1   9       72.80       65.07      1.27 o 
   4   1   9       35.44       38.19      1.12 o 
   5   1   9      265.65      254.07      5.24 o 
   6   1   9      101.09       98.86      2.74 o 
   7   1   9       50.80       53.88      2.10 o 
   8   1   9        0.31        0.00      0.88 o 
  -6   2   9        5.49        4.82      1.24 o 
  -5   2   9       11.35       10.97      1.24 o 
  -4   2   9        8.86       11.11      1.31 o 
  -3   2   9        0.44        0.00      0.51 o 
  -2   2   9       67.73       72.34      1.35 o 
  -1   2   9       61.73       55.54      1.46 o 
   0   2   9        3.75        5.16      0.80 o 
   1   2   9      134.22      137.00      2.16 o 
   2   2   9       18.78       31.65      1.21 o 
   3   2   9      570.31      557.68      7.91 o 
   4   2   9      337.89      335.52      5.98 o 
   5   2   9        5.62        7.88      0.78 o 
   6   2   9        0.93        0.29      0.78 o 
   7   2   9        1.75        0.00      1.75 o 
   8   2   9        0.35        0.29      0.78 o 
  -6   3   9        7.50        5.73      1.24 o 
  -5   3   9       15.99       16.15      1.46 o 
  -4   3   9       55.75       58.08      2.10 o 
  -3   3   9       51.30       46.50      1.43 o 
  -2   3   9       22.46       22.93      0.75 o 
  -1   3   9      122.09      124.81      2.16 o 
   0   3   9       39.95       24.15      0.58 o 
   1   3   9      639.36      712.57      9.72 o 
   2   3   9      906.09      942.41     12.77 o 
   3   3   9      209.81      190.48      3.03 o 
   4   3   9        0.06        0.29      0.69 o 
   5   3   9       28.53       24.53      1.46 o 
   6   3   9       96.40      102.32      2.74 o 
   7   3   9       32.65       30.28      1.86 o 
   8   3   9       29.19       29.27      2.63 o 
  -6   4   9        4.67        6.13      1.24 o 
  -5   4   9       67.37       62.85      2.25 o 
  -4   4   9        7.69        6.85      1.28 o 
  -3   4   9      100.21       97.18      2.16 o 
  -2   4   9      152.44      159.86      2.76 o 
  -1   4   9      259.09      278.32      6.75 o 
   0   4   9      856.84      926.18     12.77 o 
   1   4   9      728.21      741.05     10.23 o 
   2   4   9       16.54       17.43      0.58 o 
   3   4   9       48.97       45.96      1.54 o 
   4   4   9      208.84      219.98      3.54 o 
   5   4   9       39.98       40.86      2.19 o 
   6   4   9       26.48       26.28      1.46 o 
   7   4   9      158.91      153.78      3.72 o 
   8   4   9        0.08        0.44      1.24 o 
  -6   5   9        0.00        0.88      0.88 o 
  -5   5   9      102.08       96.66      5.69 o 
  -4   5   9       80.84       81.54      4.53 o 
  -3   5   9       46.22       44.58      1.68 o 
  -2   5   9      253.28      260.25      4.20 o 
  -1   5   9      333.79      348.90      5.34 o 
   0   5   9       53.87       55.42      1.12 o 
   1   5   9        0.36        0.29      0.51 o 
   2   5   9        5.32        9.42      0.67 o 
   3   5   9        4.33        5.58      0.51 o 
   4   5   9       12.10       14.95      1.24 o 
   5   5   9       71.66       77.56      2.48 o 
   6   5   9        0.98        0.58      2.19 o 
   7   5   9        5.18        6.60      1.24 o 
   8   5   9        4.64        4.03      1.75 o 
  -5   6   9        1.94        0.88      0.83 o 
  -4   6   9       58.70       58.96      1.80 o 
  -3   6   9       18.84       19.76      1.12 o 
  -2   6   9       56.99       57.01      1.64 o 
  -1   6   9       39.93       46.59      1.28 o 
   0   6   9      221.79      216.45      3.47 o 
   1   6   9        7.41        9.03      0.68 o 
   2   6   9        5.98        6.88      1.00 o 
   3   6   9        3.83        6.55      0.58 o 
   4   6   9        0.58        0.00      0.69 o 
   5   6   9       21.65       24.10      1.24 o 
   6   6   9       22.30       24.27      1.46 o 
   7   6   9       16.02       19.27      1.46 o 
   8   6   9       13.76       15.27      1.75 o 
  -5   7   9        5.26        4.38      2.63 o 
  -4   7   9       56.40       61.31      1.90 o 
  -3   7   9       71.31       83.75      4.82 o 
  -2   7   9      294.94      299.48      6.10 o 
  -1   7   9        3.05        4.42      0.63 o 
   0   7   9       16.49       12.29      0.72 o 
   1   7   9        3.95        1.93      0.99 o 
   2   7   9       70.89       69.54      1.64 o 
   3   7   9        3.62        6.16      0.63 o 
   4   7   9      104.29       96.28      2.71 o 
   5   7   9      271.68      287.88      5.58 o 
   6   7   9        1.02        1.31      1.24 o 
   7   7   9        1.08        3.07      1.24 o 
  -4   8   9      104.39      112.50      3.37 o 
  -3   8   9        2.62        4.38      1.24 o 
  -2   8   9       40.59       40.90      1.35 o 
  -1   8   9       36.87       32.78      1.94 o 
   0   8   9      171.95      176.63      2.95 o 
   1   8   9        4.75        5.68      0.58 o 
   2   8   9      149.61      125.43      2.32 o 
   3   8   9      585.69      597.16      8.57 o 
   4   8   9       22.53       28.29      1.12 o 
   5   8   9       21.61       21.06      1.24 o 
   6   8   9      155.48      164.57      3.99 o 
   7   8   9      396.03      414.40      8.05 o 
  -3   9   9       34.09       29.77      2.10 o 
  -2   9   9       85.86       88.42      2.92 o 
  -1   9   9        1.67        2.63      1.24 o 
   0   9   9       42.03       30.98      2.63 o 
   1   9   9      265.28      257.96      5.07 o 
   2   9   9        0.80        0.35      0.58 o 
   3   9   9       84.14       78.81      1.80 o 
   4   9   9       60.15       64.36      1.75 o 
   5   9   9      465.68      493.27      8.97 o 
   6   9   9       97.96       99.57      3.94 o 
   7   9   9       36.36       32.13      2.19 o 
  -3  10   9        5.94        6.77      1.46 o 
  -2  10   9        0.00        0.44      2.19 o 
  -1  10   9        5.44        6.72      1.46 o 
   0  10   9      127.58      124.40      7.01 o 
   1  10   9       70.06       67.36      3.07 o 
   2  10   9        0.15        3.17      2.63 o 
   3  10   9      231.60      232.95      4.98 o 
   4  10   9       99.45      107.86      2.71 o 
   5  10   9       43.58       36.36      1.86 o 
   6  10   9        7.97        7.98      1.24 o 
  -2  11   9      203.37      205.26      7.88 o 
  -1  11   9       14.87       17.22      1.46 o 
   0  11   9        1.83        0.44      1.24 o 
   1  11   9       84.80       84.99      2.74 o 
   2  11   9       47.81       54.42      2.10 o 
   3  11   9        8.42        5.88      1.31 o 
   4  11   9       20.96       19.27      1.75 o 
   5  11   9        1.18        0.00      0.88 o 
   0  12   9       30.06       37.99      2.10 o 
   1  12   9        0.28        0.00      1.24 o 
   2  12   9       33.20       36.48      4.82 o 
   3  12   9        0.39        1.31      2.19 o 
   4  12   9        3.45        4.38      1.75 o 
  -2 -10  10       70.79       77.10      2.74 o 
  -1 -10  10        8.46        9.37      1.46 o 
   0 -10  10       40.23       40.62      2.10 o 
   1 -10  10       79.73       81.92      3.10 o 
   2 -10  10        8.71        8.51      1.46 o 
  -4  -9  10      125.88      126.16      5.26 o 
  -3  -9  10        0.00        0.00      1.24 o 
  -2  -9  10       15.55       16.35      1.46 o 
  -1  -9  10      100.11      107.32      3.10 o 
   0  -9  10        0.81        0.88      1.24 o 
   1  -9  10       48.79       52.47      2.19 o 
   2  -9  10      170.32      154.63      4.34 o 
   3  -9  10        6.45        6.48      1.75 o 
  -4  -8  10        5.74        7.01      1.24 o 
  -3  -8  10       63.55       74.49      1.80 o 
  -2  -8  10       10.54       11.53      1.48 o 
  -1  -8  10        9.92       12.72      1.24 o 
   0  -8  10      115.32      111.99      5.69 o 
   1  -8  10        4.38        5.73      1.24 o 
   2  -8  10      141.32      141.32      6.13 o 
   3  -8  10      186.31      174.91      4.82 o 
   4  -8  10       16.93       15.82      1.86 o 
  -5  -7  10       12.85       16.80      1.46 o 
  -4  -7  10        9.78       13.37      1.75 o 
  -3  -7  10       34.90       37.19      1.27 o 
  -2  -7  10       34.28       33.46      1.12 o 
  -1  -7  10       12.04       14.61      0.72 o 
   0  -7  10      608.82      620.31      8.87 o 
   1  -7  10      750.90      723.31     13.31 o 
   2  -7  10      133.79      131.47      3.72 o 
   3  -7  10      118.61      113.04      3.10 o 
   4  -7  10      132.26      129.22      3.72 o 
   5  -7  10        0.14        0.00      1.24 o 
  -6  -6  10        1.84        1.75      1.24 o 
  -5  -6  10      106.31      113.83      6.57 o 
  -4  -6  10        0.53        0.00      0.78 o 
  -3  -6  10        0.91        1.58      0.58 o 
  -2  -6  10      602.36      647.57     11.74 o 
  -1  -6  10     1670.52     1656.72     22.49 o 
   0  -6  10      489.19      473.29      6.82 o 
   1  -6  10     1033.51     1042.86     15.41 o 
   2  -6  10      187.75      177.20      3.08 o 
   3  -6  10       35.80       36.88      1.86 o 
   4  -6  10     1484.34     1492.21     26.32 o 
   5  -6  10        1.84        1.75      1.24 o 
   6  -6  10       25.24       26.28      4.82 o 
  -6  -5  10        3.45        3.50      1.24 o 
  -5  -5  10        0.05        0.00      0.88 o 
  -4  -5  10      189.77      200.13      4.62 o 
  -3  -5  10     1711.33     1741.55     25.17 o 
  -2  -5  10      866.29      868.92     12.06 o 
  -1  -5  10     2544.94     2575.67     34.41 o 
   0  -5  10      260.49      231.78      4.62 o 
   1  -5  10      137.99      140.42      2.83 o 
   2  -5  10     1800.36     1789.51     24.18 o 
   3  -5  10        3.32        1.93      0.99 o 
   4  -5  10       27.37       27.10      1.12 o 
   5  -5  10       29.41       29.33      1.27 o 
   6  -5  10       20.24       18.40      2.63 o 
  -6  -4  10       20.09       20.82      2.19 o 
  -5  -4  10      869.23      854.18     20.15 o 
  -4  -4  10      688.03      695.10     12.34 o 
  -3  -4  10     2261.00     2297.27     44.24 o 
  -2  -4  10      397.70      382.82      5.72 o 
  -1  -4  10       32.15       32.29      1.48 o 
   0  -4  10      535.68      496.52      7.28 o 
   1  -4  10       45.84       41.35      1.12 o 
   2  -4  10        6.78        6.86      0.58 o 
   3  -4  10       61.81       56.51      1.96 o 
   4  -4  10        1.26        0.70      0.58 o 
   5  -4  10       47.16       44.77      1.35 o 
   6  -4  10        2.58        1.46      0.78 o 
   7  -4  10        1.68        2.31      2.19 o 
  -6  -3  10      269.98      257.57      7.01 o 
  -5  -3  10      987.16      984.72     22.78 o 
  -4  -3  10      309.79      310.05      6.10 o 
  -3  -3  10       48.00       47.92      1.46 o 
  -2  -3  10       25.02       30.46      1.08 o 
  -1  -3  10       49.41       43.45      1.12 o 
   0  -3  10      161.95      149.96      2.67 o 
   1  -3  10      397.34      361.05      5.38 o 
   2  -3  10      110.57      108.73      2.04 o 
   3  -3  10      266.04      258.67      4.80 o 
   4  -3  10      157.50      168.10      2.95 o 
   5  -3  10        1.91        1.58      0.87 o 
   6  -3  10       17.07       17.26      1.46 o 
   7  -3  10       12.63       12.01      1.46 o 
  -6  -2  10       86.64       80.47      2.74 o 
  -5  -2  10      143.12      134.09      4.38 o 
  -4  -2  10      277.37      286.00      5.86 o 
  -3  -2  10       11.90       11.39      0.78 o 
  -2  -2  10       49.53       47.80      2.19 o 
  -1  -2  10      248.39      239.27      3.69 o 
   0  -2  10      156.28      143.51      2.85 o 
   1  -2  10      232.77      202.40      3.18 o 
   2  -2  10      943.03      963.39     13.28 o 
   3  -2  10       13.23       11.71      0.58 o 
   4  -2  10        4.21        3.74      0.78 o 
   5  -2  10       33.71       38.77      1.12 o 
   6  -2  10        1.38        2.34      0.78 o 
   7  -2  10       11.16       10.80      1.46 o 
  -6  -1  10      202.99      198.12      4.62 o 
  -5  -1  10      178.15      170.92      7.01 o 
  -4  -1  10       70.28       74.13      3.07 o 
  -3  -1  10       15.78       12.65      0.88 o 
  -2  -1  10       31.95       31.02      1.46 o 
  -1  -1  10        4.46        8.19      2.19 o 
   0  -1  10     1370.88     1362.72     22.45 o 
   1  -1  10       19.15       17.04      0.92 o 
   2  -1  10        0.43        0.29      0.51 o 
   3  -1  10       22.85       23.72      1.01 o 
   4  -1  10        3.90        3.20      0.58 o 
   5  -1  10       26.96       26.85      1.12 o 
   6  -1  10      457.53      438.03      7.98 o 
   7  -1  10       43.51       37.96      2.19 o 
   8  -1  10        9.84       10.10      1.75 o 
  -6   0  10      276.09      263.11      5.86 o 
  -5   0  10        0.00        0.58      0.88 o 
  -4   0  10        5.16        5.97      1.31 o 
  -3   0  10        5.52        5.26      0.78 o 
  -2   0  10      420.78      437.68      7.98 o 
  -1   0  10       14.92       15.36      2.63 o 
   0   0  10       62.97       59.55      1.12 o 
   1   0  10       11.47        6.61      0.73 o 
   2   0  10        0.21        0.00      0.51 o 
   3   0  10       17.74       16.27      0.58 o 
   4   0  10      517.02      530.51      7.55 o 
   5   0  10       40.30       41.91      1.75 o 
   6   0  10        8.92        8.35      1.24 o 
   7   0  10       10.49        9.31      2.63 o 
   8   0  10        2.32        1.97      2.19 o 
  -6   1  10        6.74        6.13      1.46 o 
  -5   1  10        8.80        8.01      1.46 o 
  -4   1  10        0.81        0.58      0.88 o 
  -3   1  10        4.24        3.74      0.78 o 
  -2   1  10      147.46      146.64      3.37 o 
  -1   1  10        7.71        7.01      0.78 o 
   0   1  10       34.73       34.05      0.85 o 
   1   1  10       46.43       42.40      1.01 o 
   2   1  10       77.95       82.41      1.52 o 
   3   1  10       22.13       22.68      0.85 o 
   4   1  10        0.33        0.70      0.58 o 
   5   1  10      127.99      118.79      2.74 o 
   6   1  10        0.01        0.58      0.88 o 
   7   1  10       30.70       30.06      2.10 o 
   8   1  10        2.67        2.63      1.24 o 
  -6   2  10       92.02       78.86      2.74 o 
  -5   2  10        0.07        0.00      1.31 o 
  -4   2  10       39.66       40.58      2.63 o 
  -3   2  10        0.19        0.00      1.31 o 
  -2   2  10       38.48       42.40      1.46 o 
  -1   2  10      246.87      244.31      4.62 o 
   0   2  10       10.45        8.56      0.67 o 
   1   2  10       53.18       53.77      1.12 o 
   2   2  10        8.24        7.01      0.51 o 
   3   2  10      637.88      647.10      9.58 o 
   4   2  10        3.65        2.98      0.51 o 
   5   2  10      218.27      204.57      4.34 o 
   6   2  10        0.26        0.00      0.78 o 
   7   2  10       43.29       37.75      1.86 o 
   8   2  10        5.56        6.45      1.46 o 
  -6   3  10        7.48        5.26      1.46 o 
  -5   3  10        3.04        3.27      0.78 o 
  -4   3  10       14.91       13.73      1.46 o 
  -3   3  10      330.96      330.27      7.88 o 
  -2   3  10        8.58        6.77      0.58 o 
  -1   3  10       84.11       87.59      1.64 o 
   0   3  10        8.46        5.73      0.62 o 
   1   3  10      465.10      487.72      6.87 o 
   2   3  10        3.38        2.63      0.51 o 
   3   3  10      531.87      527.75      7.41 o 
   4   3  10      133.40      139.81      2.36 o 
   5   3  10      178.24      173.99      3.94 o 
   6   3  10       14.77       15.82      1.24 o 
   7   3  10       35.47       34.53      3.50 o 
   8   3  10       56.65       54.06      3.07 o 
  -6   4  10        4.42        1.75      1.46 o 
  -5   4  10      179.70      177.54      6.57 o 
  -4   4  10        0.39        0.58      2.19 o 
  -3   4  10       39.68       40.85      1.57 o 
  -2   4  10        0.00        0.88      0.58 o 
  -1   4  10       77.51       77.11      1.86 o 
   0   4  10        2.71        4.49      0.58 o 
   1   4  10      435.28      439.36      8.15 o 
   2   4  10      637.07      655.94      9.21 o 
   3   4  10      316.76      325.21      4.87 o 
   4   4  10      278.13      302.88      6.25 o 
   5   4  10       97.37       89.90      3.07 o 
   6   4  10       68.40       74.09      2.48 o 
   7   4  10      433.09      420.16      8.05 o 
   8   4  10        0.14        0.00      1.24 o 
  -5   5  10       10.13        8.94      1.46 o 
  -4   5  10       24.77       27.93      1.75 o 
  -3   5  10       30.43       30.52      1.27 o 
  -2   5  10       14.65       17.56      1.66 o 
  -1   5  10      201.64      203.15      3.28 o 
   0   5  10      568.70      616.30      8.70 o 
   1   5  10      184.25      202.33      8.06 o 
   2   5  10      567.77      630.81      8.90 o 
   3   5  10       40.38       34.23      1.12 o 
   4   5  10       42.27       39.75      1.01 o 
   5   5  10      534.48      512.45      8.97 o 
   6   5  10       10.66        9.22      1.24 o 
   7   5  10       39.49       35.53      1.86 o 
   8   5  10       62.59       63.01      4.82 o 
  -5   6  10       48.67       43.16      2.25 o 
  -4   6  10       22.45       23.70      3.50 o 
  -3   6  10       87.28       88.92      2.16 o 
  -2   6  10       99.81      119.44      4.41 o 
  -1   6  10       33.83       30.15      1.12 o 
   0   6  10      288.89      284.60      4.31 o 
   1   6  10       29.50       28.57      1.12 o 
   2   6  10        6.18        7.01      0.58 o 
   3   6  10      206.08      189.41      3.18 o 
   4   6  10      113.79      104.09      2.31 o 
   5   6  10       17.81       18.23      2.19 o 
   6   6  10      109.34      111.74      3.10 o 
   7   6  10       46.75       50.08      2.63 o 
   8   6  10        2.17        3.50      2.19 o 
  -4   7  10        0.10        0.00      2.19 o 
  -3   7  10        0.04        0.53      0.74 o 
  -2   7  10       81.15       82.19      2.44 o 
  -1   7  10      168.93      172.93      2.95 o 
   0   7  10       12.53        9.53      0.85 o 
   1   7  10        0.08        0.18      0.58 o 
   2   7  10      239.33      218.60      4.64 o 
   3   7  10       24.62       21.37      1.01 o 
   4   7  10      150.16      140.50      2.53 o 
   5   7  10       67.82       70.96      2.48 o 
   6   7  10       38.40       37.69      1.86 o 
   7   7  10       90.25       85.86      2.74 o 
  -4   8  10       26.53       26.28      3.50 o 
  -3   8  10      134.06      149.39      4.82 o 
  -2   8  10       69.35       72.04      1.90 o 
  -1   8  10       64.82       68.11      1.71 o 
   0   8  10      139.17      130.58      2.43 o 
   1   8  10       85.90       79.84      2.30 o 
   2   8  10      177.72      155.90      2.67 o 
   3   8  10      108.12       95.39      2.71 o 
   4   8  10      178.97      180.17      3.18 o 
   5   8  10       86.36       83.38      3.50 o 
   6   8  10       77.78       82.36      2.48 o 
   7   8  10      188.37      193.76      7.88 o 
  -3   9  10       90.79       97.10      3.37 o 
  -2   9  10       28.95       26.67      1.57 o 
  -1   9  10      118.72      126.52      6.57 o 
   0   9  10      166.74      154.44      5.26 o 
   1   9  10       76.27       64.18      2.63 o 
   2   9  10      181.26      173.24      3.18 o 
   3   9  10       25.29       23.87      1.12 o 
   4   9  10       61.82       59.90      1.64 o 
   5   9  10      183.08      186.61      4.34 o 
   6   9  10       35.04       31.11      1.86 o 
  -2  10  10       93.99      100.47      5.69 o 
  -1  10  10        9.57        7.35      1.46 o 
   0  10  10       20.40       18.41      1.46 o 
   1  10  10        7.44        6.26      1.24 o 
   2  10  10        8.24        7.78      2.63 o 
   3  10  10       14.34       15.66      1.12 o 
   4  10  10        1.89        1.75      0.78 o 
   5  10  10       38.45       44.08      3.50 o 
   6  10  10        0.79        0.00      1.31 o 
  -1  11  10        7.85        6.72      1.46 o 
   0  11  10        0.30        0.44      2.19 o 
   1  11  10       23.66       24.10      1.86 o 
   2  11  10       47.37       56.95      3.50 o 
   3  11  10       14.80       18.40      1.46 o 
   4  11  10        0.43        0.00      0.88 o 
   5  11  10        5.26        7.68      1.31 o 
   1  12  10        2.20        5.26      1.46 o 
   2  12  10        7.94        8.26      1.46 o 
   3  12  10        0.08        0.00      1.31 o 
  -1 -10  11       37.88       36.18      2.10 o 
   0 -10  11       96.39      103.02      3.37 o 
   1 -10  11       49.80       53.88      2.48 o 
  -3  -9  11       46.47       55.19      3.50 o 
  -2  -9  11       95.61      102.11      3.10 o 
  -1  -9  11       62.61       68.91      3.07 o 
   0  -9  11        0.93        0.44      1.24 o 
   1  -9  11       63.76       64.84      2.48 o 
   2  -9  11        4.64        5.26      1.24 o 
   3  -9  11       14.21       13.08      2.19 o 
  -4  -8  11       17.82       15.77      1.46 o 
  -3  -8  11       37.44       43.81      2.63 o 
  -2  -8  11        5.95        6.00      0.72 o 
  -1  -8  11       24.04       22.04      1.46 o 
   0  -8  11        0.27        0.44      1.24 o 
   1  -8  11       68.84       69.78      3.07 o 
   2  -8  11        1.08        0.88      1.75 o 
   3  -8  11       19.79       16.65      1.86 o 
   4  -8  11        0.69        0.00      1.24 o 
  -5  -7  11       10.72       13.42      1.46 o 
  -4  -7  11        7.78        8.53      1.31 o 
  -3  -7  11        0.65        0.29      0.78 o 
  -2  -7  11        0.39        1.17      0.69 o 
  -1  -7  11      120.93      125.79      2.56 o 
   0  -7  11       28.39       31.07      1.12 o 
   1  -7  11      159.09      146.90      4.82 o 
   2  -7  11        2.94        2.19      1.24 o 
   3  -7  11       53.20       49.85      2.19 o 
   4  -7  11      423.89      411.61     10.95 o 
   5  -7  11       16.06       14.57      1.86 o 
  -5  -6  11        4.85        4.82      1.24 o 
  -4  -6  11        7.39        6.13      1.24 o 
  -3  -6  11       70.51       73.59      2.10 o 
  -2  -6  11       23.72       26.97      1.12 o 
  -1  -6  11      301.40      300.60      4.70 o 
   0  -6  11        1.55        1.75      0.51 o 
   1  -6  11       61.32       63.48      1.64 o 
   2  -6  11      760.28      778.66     11.04 o 
   3  -6  11      149.23      148.53      3.72 o 
   4  -6  11       78.63       80.11      2.74 o 
   5  -6  11       19.41       18.93      1.86 o 
   6  -6  11        0.80        3.50      2.63 o 
  -6  -5  11        5.27        3.07      1.24 o 
  -5  -5  11        9.36       11.66      1.75 o 
  -4  -5  11        0.22        0.00      1.31 o 
  -3  -5  11      139.31      147.39      3.37 o 
  -2  -5  11       40.08       35.62      1.52 o 
  -1  -5  11       18.08       20.45      1.01 o 
   0  -5  11      560.87      582.18      8.36 o 
   1  -5  11      577.70      555.26      8.06 o 
   2  -5  11      237.96      234.24      5.29 o 
   3  -5  11      251.49      251.54      4.13 o 
   4  -5  11       45.90       44.98      1.35 o 
   5  -5  11       17.91       17.29      2.19 o 
   6  -5  11      901.81      859.44     22.78 o 
  -6  -4  11        3.28        4.00      3.50 o 
  -5  -4  11        6.76        8.53      1.31 o 
  -4  -4  11       95.12       88.72      3.50 o 
  -3  -4  11        0.05        0.00      0.88 o 
  -2  -4  11      232.22      245.73      7.88 o 
  -1  -4  11      800.39      755.58     10.74 o 
   0  -4  11      375.44      354.65      5.82 o 
   1  -4  11      493.31      471.55      7.05 o 
   2  -4  11       91.55       89.04      1.80 o 
   3  -4  11       55.10       53.32      1.27 o 
   4  -4  11      793.05      794.97     11.41 o 
   5  -4  11        4.72        3.88      0.72 o 
   6  -4  11        3.26        2.90      3.50 o 
   7  -4  11        0.36        0.00      1.31 o 
  -6  -3  11      102.08       99.01      3.10 o 
  -5  -3  11        2.84        3.50      1.75 o 
  -4  -3  11       95.01       96.71      2.74 o 
  -3  -3  11      438.50      421.33      9.64 o 
  -2  -3  11      212.92      205.43      5.69 o 
  -1  -3  11      350.05      338.48      5.01 o 
   0  -3  11        8.57        9.74      0.58 o 
   1  -3  11        2.97        2.72      0.51 o 
   2  -3  11      232.85      216.40      3.35 o 
   3  -3  11       69.82       66.64      1.64 o 
   4  -3  11       25.60       25.82      1.12 o 
   5  -3  11       68.47       68.13      1.64 o 
   6  -3  11        1.79        1.17      0.78 o 
   7  -3  11        5.44        3.15      1.46 o 
  -6  -2  11       48.25       49.94      2.10 o 
  -5  -2  11      115.69      109.71      3.37 o 
  -4  -2  11       35.24       35.32      1.46 o 
  -3  -2  11      205.36      203.97      4.21 o 
  -2  -2  11        9.86       10.51      0.78 o 
  -1  -2  11       66.39       64.38      1.35 o 
   0  -2  11        3.09        1.17      0.51 o 
   1  -2  11       76.40       70.15      1.52 o 
   2  -2  11      117.56      110.69      2.02 o 
   3  -2  11      385.63      377.95      5.67 o 
   4  -2  11        0.19        0.00      0.58 o 
   5  -2  11        8.25        6.48      0.74 o 
   6  -2  11      209.59      203.33      4.62 o 
   7  -2  11        2.81        2.28      1.46 o 
  -6  -1  11        0.29        0.58      0.88 o 
  -5  -1  11      213.84      208.42      4.82 o 
  -4  -1  11        0.11        0.88      0.78 o 
  -3  -1  11      100.16      105.54      2.74 o 
  -2  -1  11        3.58        4.83      0.88 o 
  -1  -1  11       33.75       33.60      2.63 o 
   0  -1  11        6.75        9.07      0.90 o 
   1  -1  11      791.60      735.52     10.23 o 
   2  -1  11       22.14       23.95      1.01 o 
   3  -1  11       13.83       15.06      0.87 o 
   4  -1  11      362.50      379.10      5.72 o 
   5  -1  11       10.16        9.66      1.03 o 
   6  -1  11        0.10        1.17      1.75 o 
   7  -1  11       98.34       98.93      3.94 o 
  -6   0  11       14.01       13.76      1.46 o 
  -5   0  11       20.14       16.35      1.46 o 
  -4   0  11        2.54        2.34      0.78 o 
  -3   0  11      317.93      317.14      6.10 o 
  -2   0  11      157.36      159.02      3.37 o 
  -1   0  11      786.65      807.62     18.84 o 
   0   0  11       63.84       64.84      1.27 o 
   1   0  11      143.66      142.72      2.46 o 
   2   0  11      363.24      375.30     13.50 o 
   3   0  11       40.94       41.40      1.12 o 
   4   0  11        5.55        5.37      0.58 o 
   5   0  11      263.46      264.61      5.24 o 
   6   0  11        4.07        1.46      0.78 o 
   7   0  11       32.87       31.23      2.10 o 
   8   0  11        2.94        1.10      0.83 o 
  -6   1  11        9.67        8.01      1.46 o 
  -5   1  11      217.48      206.35      4.62 o 
  -4   1  11      290.20      298.10     10.95 o 
  -3   1  11      483.43      480.98      8.61 o 
  -2   1  11        8.25        8.60      0.78 o 
  -1   1  11       61.97       64.27      2.10 o 
   0   1  11      144.74      155.40      3.37 o 
   1   1  11       50.65       53.96      1.12 o 
   2   1  11      131.76      135.12      2.32 o 
   3   1  11      562.81      557.32      9.94 o 
   4   1  11       68.91       67.49      1.64 o 
   5   1  11       33.99       30.55      1.75 o 
   6   1  11        4.23        3.50      0.78 o 
   7   1  11       16.95       14.30      1.46 o 
   8   1  11       52.31       46.75      2.10 o 
  -6   2  11      115.33      105.25      6.13 o 
  -5   2  11      230.11      223.73      4.84 o 
  -4   2  11        7.04        7.01      0.78 o 
  -3   2  11        3.83        4.58      0.78 o 
  -2   2  11        0.12        0.00      0.78 o 
  -1   2  11        5.93        6.56      0.88 o 
   0   2  11      192.51      194.32      2.95 o 
   1   2  11      337.93      343.94      4.83 o 
   2   2  11      316.13      305.48      6.34 o 
   3   2  11       89.91       84.76      2.74 o 
   4   2  11       21.02       23.30      1.16 o 
   5   2  11       10.77        9.96      1.75 o 
   6   2  11       70.70       68.59      2.10 o 
   7   2  11        1.68        0.88      1.24 o 
   8   2  11        5.02        4.73      2.63 o 
  -6   3  11        5.64        4.91      1.46 o 
  -5   3  11       36.31       35.02      2.10 o 
  -4   3  11      130.08      124.57      3.37 o 
  -3   3  11        6.33        5.98      0.78 o 
  -2   3  11       20.93       24.66      1.46 o 
  -1   3  11        0.08        0.00      0.62 o 
   0   3  11      396.95      388.22      5.52 o 
   1   3  11      337.11      338.75      4.83 o 
   2   3  11      204.62      221.74      3.54 o 
   3   3  11       18.08       21.93      1.01 o 
   4   3  11       35.24       36.81      1.12 o 
   5   3  11       12.11       14.47      1.24 o 
   6   3  11        9.81        7.88      1.24 o 
   7   3  11        0.02        0.88      1.31 o 
   8   3  11       56.56       50.91      2.10 o 
  -5   4  11       23.16       25.10      1.46 o 
  -4   4  11       33.00       33.29      1.46 o 
  -3   4  11      162.79      160.91      3.56 o 
  -2   4  11      215.39      217.49      4.84 o 
  -1   4  11      498.60      520.33     11.76 o 
   0   4  11      421.81      421.87      7.58 o 
   1   4  11       11.38       16.46      0.87 o 
   2   4  11        1.52        0.88      0.51 o 
   3   4  11       14.35       22.25      1.01 o 
   4   4  11       45.89       43.15      1.27 o 
   5   4  11        9.13        6.13      0.78 o 
   6   4  11       17.82       14.47      1.24 o 
   7   4  11       62.92       58.07      2.63 o 
   8   4  11        7.05        5.96      1.46 o 
  -5   5  11      180.80      175.28      9.20 o 
  -4   5  11       70.87       72.55      2.25 o 
  -3   5  11      257.85      255.79      5.47 o 
  -2   5  11      254.17      261.45      5.47 o 
  -1   5  11        0.31        0.53      0.58 o 
   0   5  11       18.65       19.12      0.75 o 
   1   5  11        2.93        4.59      0.67 o 
   2   5  11      124.32      130.46      4.32 o 
   3   5  11       31.42       25.41      1.24 o 
   4   5  11       18.83       24.25      1.01 o 
   5   5  11       85.56       87.23      2.48 o 
   6   5  11       12.93       12.52      1.75 o 
   7   5  11       75.55       71.43      2.48 o 
   8   5  11       19.28       19.28      1.46 o 
  -5   6  11       31.32       31.58      4.38 o 
  -4   6  11       67.44       71.30      2.25 o 
  -3   6  11        2.85        2.63      1.75 o 
  -2   6  11        2.63        1.23      0.91 o 
  -1   6  11        9.73        8.63      1.00 o 
   0   6  11      150.95      136.28      2.67 o 
   1   6  11        4.58        2.89      0.58 o 
   2   6  11       64.40       80.74      1.82 o 
   3   6  11       40.46       36.90      1.88 o 
   4   6  11       49.95       42.53      1.86 o 
   5   6  11       16.15       16.22      1.24 o 
   6   6  11        9.89       11.46      1.24 o 
   7   6  11      307.24      304.47      6.19 o 
  -4   7  11       30.51       34.17      3.50 o 
  -3   7  11       21.95       18.40      2.63 o 
  -2   7  11      111.73      112.61      2.99 o 
  -1   7  11        1.24        1.40      0.58 o 
   0   7  11        6.43       10.05      0.58 o 
   1   7  11        0.64        0.53      0.58 o 
   2   7  11       77.11       78.78      1.84 o 
   3   7  11       68.92       58.15      1.52 o 
   4   7  11        0.30        0.00      0.58 o 
   5   7  11      396.80      383.09      7.10 o 
   6   7  11      335.55      338.02      8.32 o 
   7   7  11        6.15        7.57      1.75 o 
  -4   8  11       48.72       54.32      4.38 o 
  -3   8  11        0.05        0.00      2.63 o 
  -2   8  11        6.12        5.33      0.75 o 
  -1   8  11       13.47       13.87      1.12 o 
   0   8  11       23.38       24.90      1.12 o 
   1   8  11      259.10      214.09      3.69 o 
   2   8  11       48.23       41.89      1.61 o 
   3   8  11      298.42      292.22      4.70 o 
   4   8  11      412.17      389.83      7.88 o 
   5   8  11        0.72        0.58      0.88 o 
   6   8  11        3.74        1.75      1.24 o 
   7   8  11      112.32      111.72      3.10 o 
  -3   9  11       25.20       23.65      3.50 o 
  -2   9  11        0.03        0.70      1.46 o 
  -1   9  11      160.47      140.87      3.56 o 
   0   9  11      130.28      124.63      6.45 o 
   1   9  11       91.67       93.86      3.95 o 
   2   9  11      171.09      152.08      3.01 o 
   3   9  11       14.70       14.60      1.46 o 
   4   9  11      139.78      127.09      3.10 o 
   5   9  11      240.67      241.81      4.96 o 
   6   9  11      124.85      125.03      4.82 o 
  -2  10  11      107.89      113.04      3.56 o 
  -1  10  11        5.78        8.17      1.46 o 
   0  10  11       25.29       21.35      1.75 o 
   1  10  11       25.18       22.78      1.46 o 
   2  10  11      352.06      330.67      6.73 o 
   3  10  11      147.75      143.73      2.67 o 
   4  10  11       83.85       78.85      2.48 o 
   5  10  11       54.63       66.63      2.48 o 
   6  10  11       51.38       57.83      2.48 o 
  -1  11  11        2.42        0.00      1.46 o 
   0  11  11      259.24      267.21      9.64 o 
   1  11  11       15.64       16.35      1.46 o 
   2  11  11        1.90        0.44      1.31 o 
   3  11  11       11.81       17.52      1.46 o 
   4  11  11        1.61        1.75      1.24 o 
   2  12  11        2.25        1.31      1.24 o 
  -2  -9  12       97.08      104.25      5.26 o 
  -1  -9  12       71.33       78.86      2.74 o 
   0  -9  12        4.40        3.07      1.24 o 
   1  -9  12       24.39       25.91      1.86 o 
   2  -9  12       53.14       54.44      2.63 o 
  -3  -8  12       60.49       70.04      2.63 o 
  -2  -8  12       53.72       52.57      3.50 o 
  -1  -8  12        1.86        1.31      1.24 o 
   0  -8  12       50.62       50.20      2.19 o 
   1  -8  12      142.50      143.76      3.72 o 
   2  -8  12       12.97       14.40      1.75 o 
   3  -8  12       88.63       83.69      3.10 o 
   4  -8  12       52.64       57.47      2.48 o 
  -4  -7  12      110.67      116.98      3.37 o 
  -3  -7  12       14.68       18.41      1.46 o 
  -2  -7  12        0.20        0.58      0.78 o 
  -1  -7  12       47.58       48.62      1.96 o 
   0  -7  12        4.50        7.62      0.72 o 
   1  -7  12       26.95       24.98      1.86 o 
   2  -7  12      200.49      207.20      4.96 o 
   3  -7  12       75.51       73.18      2.48 o 
   4  -7  12        1.36        0.88      1.24 o 
  -5  -6  12       43.17       47.63      2.10 o 
  -4  -6  12       37.80       39.87      1.86 o 
  -3  -6  12        1.18        1.17      0.78 o 
  -2  -6  12        1.58        1.46      0.78 o 
  -1  -6  12        0.23        0.35      0.58 o 
   0  -6  12      236.81      246.56      3.98 o 
   1  -6  12      176.66      175.72      2.95 o 
   2  -6  12        1.15        0.88      0.72 o 
   3  -6  12      238.57      239.29      5.58 o 
   4  -6  12        5.50        5.88      1.31 o 
   5  -6  12       43.16       45.88      2.10 o 
  -5  -5  12        5.71        8.27      1.75 o 
  -4  -5  12       25.04       23.09      1.75 o 
  -3  -5  12        0.03        0.58      0.88 o 
  -2  -5  12      139.88      153.15      3.50 o 
  -1  -5  12      224.27      214.31      3.47 o 
   0  -5  12       21.12       19.30      1.01 o 
   1  -5  12      283.52      282.84      4.50 o 
   2  -5  12       25.15       23.08      1.01 o 
   3  -5  12       63.40       65.57      1.80 o 
   4  -5  12      597.00      604.38     10.35 o 
   5  -5  12       96.73       93.56      2.74 o 
   6  -5  12       27.55       25.41      3.50 o 
  -5  -4  12       19.30       17.52      5.69 o 
  -4  -4  12       56.51       68.53      6.57 o 
  -3  -4  12      137.37      128.27      3.37 o 
  -2  -4  12       50.61       44.36      1.46 o 
  -1  -4  12       78.09       77.37      1.64 o 
   0  -4  12       25.78       26.42      1.21 o 
   1  -4  12       90.31       88.48      1.80 o 
   2  -4  12      284.99      272.66      5.21 o 
   3  -4  12      193.79      192.49      4.39 o 
   4  -4  12       69.36       71.84      2.48 o 
   5  -4  12       21.68       19.53      1.30 o 
   6  -4  12       17.87       20.75      2.19 o 
  -6  -3  12       22.04       21.92      3.50 o 
  -5  -3  12       39.75       35.13      1.86 o 
  -4  -3  12       18.50       17.00      1.75 o 
  -3  -3  12        1.62        0.00      0.88 o 
  -2  -3  12        0.57        0.00      0.88 o 
  -1  -3  12       70.38       74.70      2.19 o 
   0  -3  12       66.77       67.21      1.52 o 
   1  -3  12       49.50       43.61      1.12 o 
   2  -3  12       33.15       32.32      1.47 o 
   3  -3  12       30.62       26.85      1.72 o 
   4  -3  12        0.84        0.18      0.99 o 
   5  -3  12        2.60        1.75      1.03 o 
   6  -3  12       80.06       73.93      2.25 o 
   7  -3  12       12.61       11.82      1.75 o 
  -6  -2  12        2.90        2.63      1.24 o 
  -5  -2  12       36.31       31.16      1.86 o 
  -4  -2  12       52.80       51.69      2.10 o 
  -3  -2  12       11.70       10.97      1.24 o 
  -2  -2  12       12.26       12.10      0.78 o 
  -1  -2  12       35.05       35.04      1.46 o 
   0  -2  12       39.57       39.02      1.54 o 
   1  -2  12        4.37        3.27      0.51 o 
   2  -2  12       22.74       21.97      1.01 o 
   3  -2  12       80.28       78.80      1.80 o 
   4  -2  12        1.53        3.00      1.33 o 
   5  -2  12       22.00       22.43      1.12 o 
   6  -2  12       21.97       20.75      2.19 o 
   7  -2  12      154.03      158.21      3.99 o 
  -6  -1  12       92.75       84.98      2.74 o 
  -5  -1  12        7.35        5.18      1.46 o 
  -4  -1  12        0.53        0.29      2.19 o 
  -3  -1  12      115.88      115.32      3.94 o 
  -2  -1  12      300.53      302.08      6.10 o 
  -1  -1  12       23.29       19.27      1.24 o 
   0  -1  12        2.09        2.28      0.58 o 
   1  -1  12      165.24      150.56      2.67 o 
   2  -1  12        5.37        7.70      0.66 o 
   3  -1  12        0.39        0.00      0.58 o 
   4  -1  12        7.52        8.20      0.75 o 
   5  -1  12      209.71      202.22      5.69 o 
   6  -1  12       30.79       29.24      2.63 o 
   7  -1  12       21.67       20.73      1.57 o 
  -6   0  12        3.07        2.45      1.46 o 
  -5   0  12       46.15       42.31      2.10 o 
  -4   0  12      302.22      293.20      6.10 o 
  -3   0  12      196.08      190.11      4.21 o 
  -2   0  12       82.76       80.14      2.10 o 
  -1   0  12       13.25       15.08      0.78 o 
   0   0  12      110.66      101.63      2.74 o 
   1   0  12      154.00      138.07      2.16 o 
   2   0  12       82.66       73.16      2.17 o 
   3   0  12      167.90      150.77      2.53 o 
   4   0  12       21.17       21.75      1.62 o 
   5   0  12       80.53       77.97      2.10 o 
   6   0  12      377.73      383.58      7.36 o 
   7   0  12       10.54        9.17      1.46 o 
   8   0  12        1.55        0.22      0.83 o 
  -6   1  12       69.95       68.15      2.74 o 
  -5   1  12      307.33      284.74      6.10 o 
  -4   1  12      123.52      113.01      3.37 o 
  -3   1  12       74.64       71.28      2.10 o 
  -2   1  12      404.18      407.11      7.36 o 
  -1   1  12      216.12      211.21      4.21 o 
   0   1  12      307.09      292.94      5.47 o 
   1   1  12       95.39       88.64      1.64 o 
   2   1  12        0.19        0.00      0.51 o 
   3   1  12       38.84       38.99      1.24 o 
   4   1  12      151.81      153.46      2.67 o 
   5   1  12       30.60       26.90      1.46 o 
   6   1  12       67.37       66.02      2.10 o 
   7   1  12       62.15       63.09      2.48 o 
   8   1  12        8.97        7.73      2.63 o 
  -6   2  12       15.16       13.53      1.46 o 
  -5   2  12      138.42      129.80      5.26 o 
  -4   2  12      323.62      315.80      6.48 o 
  -3   2  12       19.57       21.00      3.94 o 
  -2   2  12      112.62      111.90      2.74 o 
  -1   2  12       80.99       79.17      2.10 o 
   0   2  12       48.59       47.86      1.46 o 
   1   2  12       32.89       31.26      0.72 o 
   2   2  12        6.94        6.88      1.00 o 
   3   2  12       19.77       22.58      1.01 o 
   4   2  12      262.71      260.83      4.05 o 
   5   2  12      172.38      162.99      3.72 o 
   6   2  12       56.68       52.88      2.10 o 
   7   2  12       32.96       32.15      4.38 o 
   8   2  12       45.37       53.57      2.63 o 
  -5   3  12       15.82       14.60      1.46 o 
  -4   3  12        0.32        0.88      0.78 o 
  -3   3  12       97.11       98.39      4.38 o 
  -2   3  12       69.85       72.08      2.19 o 
  -1   3  12      132.94      126.24      2.74 o 
   0   3  12      408.51      371.37      6.73 o 
   1   3  12        0.28        0.88      0.83 o 
   2   3  12      176.76      181.40      3.03 o 
   3   3  12      376.61      357.35      7.25 o 
   4   3  12      151.58      144.87      2.53 o 
   5   3  12      130.38      124.43      3.10 o 
   6   3  12       92.78      103.85      4.82 o 
   7   3  12        4.31        4.38      1.24 o 
   8   3  12       53.48       49.33      2.19 o 
  -5   4  12       74.72       70.43      2.74 o 
  -4   4  12       21.56       23.17      2.63 o 
  -3   4  12       34.63       34.87      1.57 o 
  -2   4  12      781.57      721.90     19.27 o 
  -1   4  12        4.08        2.63      0.88 o 
   0   4  12        0.87        0.00      0.88 o 
   1   4  12      624.94      589.91      8.39 o 
   2   4  12      217.28      205.89      4.34 o 
   3   4  12      367.26      368.01      5.56 o 
   4   4  12       33.44       30.99      1.01 o 
   5   4  12       33.58       31.22      1.46 o 
   6   4  12       72.86       66.59      2.48 o 
   7   4  12       43.05       42.93      1.86 o 
   8   4  12        9.96       10.59      1.46 o 
  -5   5  12        1.75        1.05      1.46 o 
  -4   5  12      604.04      581.82     22.34 o 
  -3   5  12        4.98        4.38      0.83 o 
  -2   5  12      115.54      112.39      5.69 o 
  -1   5  12      588.50      571.73      8.19 o 
   0   5  12      174.44      177.11      3.54 o 
   1   5  12      413.57      412.42      5.96 o 
   2   5  12       19.57       16.77      1.01 o 
   3   5  12      125.39      133.67      7.31 o 
   4   5  12       47.36       44.51      1.52 o 
   5   5  12      306.23      300.72      5.86 o 
   6   5  12       31.22       33.87      2.19 o 
   7   5  12       61.35       61.38      2.48 o 
   8   5  12        0.80        0.88      1.24 o 
  -4   6  12       83.20       78.51      3.50 o 
  -3   6  12      295.69      292.61      9.64 o 
  -2   6  12       72.80       76.69      2.25 o 
  -1   6  12       99.80      106.99      2.24 o 
   0   6  12      119.33      104.37      2.16 o 
   1   6  12      163.87      158.75      3.47 o 
   2   6  12       37.35       29.78      1.12 o 
   3   6  12      629.31      597.58     17.12 o 
   4   6  12       38.65       40.61      1.52 o 
   5   6  12      267.12      266.51      7.88 o 
   6   6  12        0.96        0.88      1.31 o 
   7   6  12       28.81       28.48      1.86 o 
  -4   7  12       28.94       26.28      3.50 o 
  -3   7  12        1.50        0.88      0.83 o 
  -2   7  12       91.06       91.11      2.92 o 
  -1   7  12       95.43      101.62      2.16 o 
   0   7  12       68.96       58.09      1.64 o 
   1   7  12      405.90      390.83      5.85 o 
   2   7  12       22.45       16.93      1.17 o 
   3   7  12      400.00      366.35      5.82 o 
   4   7  12       17.08       14.24      1.75 o 
   5   7  12       14.26       11.11      1.31 o 
   6   7  12        6.99        7.01      1.24 o 
   7   7  12      102.73      114.33      3.10 o 
  -3   8  12       31.37       34.17      3.50 o 
  -2   8  12       57.27       54.41      2.25 o 
  -1   8  12       96.45      100.88      2.24 o 
   0   8  12        8.29        5.87      0.72 o 
   1   8  12      325.46      287.63      4.60 o 
   2   8  12       98.74       91.78      2.16 o 
   3   8  12        2.77        2.28      0.58 o 
   4   8  12       72.56       75.34      2.48 o 
   5   8  12      205.80      205.06      4.34 o 
   6   8  12        0.00        0.44      1.24 o 
   7   8  12       10.11       10.96      1.75 o 
  -2   9  12        1.67        0.00      1.75 o 
  -1   9  12      197.68      196.96     12.70 o 
   0   9  12       86.17       82.34      1.90 o 
   1   9  12        0.15        0.00      0.58 o 
   2   9  12      111.32      112.97      2.24 o 
   3   9  12      108.37       86.88      2.16 o 
   4   9  12       50.29       49.08      1.86 o 
   5   9  12       13.71       11.84      1.24 o 
   6   9  12       59.80       53.76      3.50 o 
  -1  10  12        2.00        2.45      1.46 o 
   0  10  12       78.77       90.31      6.57 o 
   1  10  12        2.21        1.75      1.24 o 
   2  10  12      178.97      171.27      5.26 o 
   3  10  12       14.54       14.66      2.01 o 
   4  10  12       13.97       10.59      1.24 o 
   5  10  12        3.58        3.07      1.24 o 
   0  11  12      164.58      162.98     16.21 o 
   1  11  12       19.60       19.34      3.50 o 
   2  11  12        4.28        1.75      1.24 o 
   3  11  12        0.00        1.31      1.24 o 
   4  11  12        3.18        3.07      1.24 o 
  -1  -9  13       89.76      104.25      5.26 o 
   0  -9  13      204.02      224.80      5.24 o 
   1  -9  13      165.72      189.72      4.96 o 
  -3  -8  13       45.50       59.35      4.38 o 
  -2  -8  13      331.93      400.37     12.27 o 
  -1  -8  13      169.74      196.24      7.01 o 
   0  -8  13       41.39       46.69      2.10 o 
   1  -8  13       78.09       83.40      2.74 o 
   2  -8  13        4.02        3.94      1.24 o 
   3  -8  13       46.60       51.05      3.50 o 
  -4  -7  13      211.40      248.09      9.20 o 
  -3  -7  13      100.45      115.11      3.37 o 
  -2  -7  13       75.90       90.83      3.94 o 
  -1  -7  13       16.09       20.95      1.75 o 
   0  -7  13        1.06        0.00      0.58 o 
   1  -7  13       52.67       54.76      2.48 o 
   2  -7  13        0.66        1.31      1.24 o 
   3  -7  13        4.99        5.51      1.75 o 
   4  -7  13        2.70        2.63      1.24 o 
  -4  -6  13       71.15       75.11      3.94 o 
  -3  -6  13       15.30       16.35      1.46 o 
  -2  -6  13        0.48        0.00      0.88 o 
  -1  -6  13       16.55       18.85      1.24 o 
   0  -6  13       47.82       43.78      1.27 o 
   1  -6  13       13.57       10.82      0.72 o 
   2  -6  13        1.08        1.40      0.91 o 
   3  -6  13        0.91        1.31      1.24 o 
   4  -6  13      140.38      143.35      3.94 o 
   5  -6  13       40.53       34.14      2.10 o 
  -5  -5  13       53.00       55.10      2.19 o 
  -4  -5  13        7.91        9.39      1.31 o 
  -3  -5  13        0.21        1.17      0.78 o 
  -2  -5  13      111.17      102.85      2.74 o 
  -1  -5  13       73.11       56.39      2.10 o 
   0  -5  13       16.91       20.77      1.01 o 
   1  -5  13        9.53        9.79      0.72 o 
   2  -5  13       99.68       97.87      2.32 o 
   3  -5  13       96.32       93.09      2.32 o 
   4  -5  13        3.47        3.32      0.72 o 
   5  -5  13       53.05       54.75      2.10 o 
   6  -5  13       11.26       10.51      2.63 o 
  -5  -4  13        0.78        1.31      1.24 o 
  -4  -4  13       40.32       37.86      2.63 o 
  -3  -4  13      126.51      104.79      2.74 o 
  -2  -4  13       15.07       18.06      1.31 o 
  -1  -4  13        2.68        3.50      0.78 o 
   0  -4  13       94.57       90.50      1.80 o 
   1  -4  13      165.37      152.39      2.67 o 
   2  -4  13       35.69       35.25      1.27 o 
   3  -4  13        7.66        8.04      0.72 o 
   4  -4  13       14.99       16.07      1.12 o 
   5  -4  13        2.40        2.42      1.29 o 
   6  -4  13       13.69       12.79      3.07 o 
  -5  -3  13       90.40       74.49      2.74 o 
  -4  -3  13        2.60        1.75      1.31 o 
  -3  -3  13        3.16        1.17      0.78 o 
  -2  -3  13      114.04      116.33      2.74 o 
  -1  -3  13      179.85      163.86      4.38 o 
   0  -3  13       65.52       55.82      1.52 o 
   1  -3  13      213.97      216.21      3.69 o 
   2  -3  13       23.88       20.02      1.06 o 
   3  -3  13        3.51        3.50      0.58 o 
   4  -3  13        0.64        0.35      0.58 o 
   5  -3  13       58.48       60.31      1.64 o 
   6  -3  13       27.35       26.64      2.63 o 
  -5  -2  13        3.07        2.19      1.24 o 
  -4  -2  13       85.00       85.15      2.74 o 
  -3  -2  13       85.88       85.67      2.74 o 
  -2  -2  13       26.89       26.18      1.75 o 
  -1  -2  13      242.04      244.01      4.84 o 
   0  -2  13       60.05       53.88      1.86 o 
   1  -2  13       13.65       13.18      1.01 o 
   2  -2  13       12.44       14.65      1.01 o 
   3  -2  13       15.17       15.79      1.45 o 
   4  -2  13       12.79       13.22      1.46 o 
   5  -2  13      277.00      289.90      4.70 o 
   6  -2  13        8.91        7.62      1.46 o 
   7  -2  13        2.99        3.50      1.46 o 
  -5  -1  13        8.98        8.86      1.46 o 
  -4  -1  13        0.22        0.00      0.88 o 
  -3  -1  13       61.08       57.82      2.10 o 
  -2  -1  13       93.80       94.43      2.74 o 
  -1  -1  13       57.48       61.22      2.19 o 
   0  -1  13       74.78       82.61      2.10 o 
   1  -1  13       22.38       18.17      1.01 o 
   2  -1  13       23.52       20.87      1.07 o 
   3  -1  13      193.42      198.88      3.51 o 
   4  -1  13       60.99       60.42      1.64 o 
   5  -1  13       16.67       14.87      1.75 o 
   6  -1  13      218.16      212.68      9.64 o 
   7  -1  13       40.66       44.12      2.10 o 
  -5   0  13        8.60        6.13      1.46 o 
  -4   0  13       60.08       64.05      2.10 o 
  -3   0  13      124.90      126.88      3.94 o 
  -2   0  13        7.96        9.17      0.88 o 
  -1   0  13       53.84       50.48      1.57 o 
   0   0  13      176.95      163.39      4.38 o 
   1   0  13       35.80       31.90      1.12 o 
   2   0  13       21.52       20.88      2.03 o 
   3   0  13        4.38        5.03      0.58 o 
   4   0  13     1085.52     1073.26     14.97 o 
   5   0  13       14.32       15.77      2.63 o 
   6   0  13       14.65       14.02      1.46 o 
   7   0  13      103.80      109.68      5.26 o 
  -5   1  13      115.94      111.61      3.50 o 
  -4   1  13       29.28       26.64      1.46 o 
  -3   1  13        2.76        2.63      0.78 o 
  -2   1  13      131.57      128.07      3.37 o 
  -1   1  13      736.63      721.11     12.60 o 
   0   1  13       24.01       20.15      1.46 o 
   1   1  13       47.87       41.13      1.23 o 
   2   1  13     2936.89     2829.83     44.21 o 
   3   1  13        0.63        0.88      0.51 o 
   4   1  13        2.86        2.45      0.58 o 
   5   1  13      151.32      147.17      3.37 o 
   6   1  13       22.41       22.04      2.63 o 
   7   1  13        0.00        0.00      1.24 o 
  -5   2  13        5.94        4.73      1.46 o 
  -4   2  13        3.37        1.75      1.31 o 
  -3   2  13      812.66      804.79     14.09 o 
  -2   2  13       29.99       26.41      1.46 o 
  -1   2  13      209.84      204.69      4.21 o 
   0   2  13     3496.98     3426.45     68.33 o 
   1   2  13        0.52        1.23      0.58 o 
   2   2  13       16.86       13.45      1.01 o 
   3   2  13      133.48      129.39      2.53 o 
   4   2  13      122.90      123.16      2.32 o 
   5   2  13       11.40       10.51      1.24 o 
   6   2  13       90.43       89.70      2.74 o 
   7   2  13        4.70        4.82      1.24 o 
  -5   3  13      330.77      319.30     17.52 o 
  -4   3  13        4.66        3.85      1.75 o 
  -3   3  13      163.43      156.59      3.99 o 
  -2   3  13     2079.87     2046.54     51.69 o 
  -1   3  13       54.50       55.76      2.10 o 
   0   3  13      108.02      101.16      2.74 o 
   1   3  13       76.82       75.48      1.64 o 
   2   3  13      246.49      248.78      3.85 o 
   3   3  13       48.83       47.60      1.52 o 
   4   3  13       41.25       40.02      1.27 o 
   5   3  13       21.72       20.16      1.46 o 
   6   3  13       42.07       47.57      3.50 o 
   7   3  13      356.35      340.45      6.81 o 
   8   3  13        0.72        0.88      2.19 o 
  -5   4  13       40.23       37.45      2.10 o 
  -4   4  13      843.51      836.66     22.78 o 
  -3   4  13       74.67       75.22      2.74 o 
  -2   4  13      163.06      151.56      6.13 o 
  -1   4  13       58.37       60.55      2.10 o 
   0   4  13      170.78      175.55      2.95 o 
   1   4  13       11.62       11.34      0.84 o 
   2   4  13       12.77       12.31      1.01 o 
   3   4  13       59.25       53.31      1.83 o 
   4   4  13       35.60       36.13      1.40 o 
   5   4  13      911.83      921.61     15.79 o 
   6   4  13        0.03        0.00      0.78 o 
   7   4  13        9.46        9.38      1.46 o 
  -4   5  13       82.08       82.55      2.74 o 
  -3   5  13       53.37       50.81      3.50 o 
  -2   5  13       32.86       33.82      3.07 o 
  -1   5  13       36.89       32.59      1.57 o 
   0   5  13      178.82      173.24      2.95 o 
   1   5  13       73.26       67.21      1.64 o 
   2   5  13        0.00        0.00      0.88 o 
   3   5  13     1502.66     1506.79     20.69 o 
   4   5  13        1.12        0.35      0.70 o 
   5   5  13        0.07        0.58      1.75 o 
   6   5  13        1.65        1.75      0.78 o 
   7   5  13       31.95       34.37      2.63 o 
  -4   6  13        3.47        4.38      1.75 o 
  -3   6  13      120.87      113.08      6.13 o 
  -2   6  13      188.48      188.12      4.21 o 
  -1   6  13       34.63       33.47      1.57 o 
   0   6  13       17.73       13.74      0.75 o 
   1   6  13     1304.43     1218.38     16.77 o 
   2   6  13        9.06        6.85      0.66 o 
   3   6  13       12.00       14.65      1.01 o 
   4   6  13        3.45        2.85      0.72 o 
   5   6  13      134.09      135.93      4.38 o 
   6   6  13       12.33       14.47      1.24 o 
   7   6  13      113.72      113.92      3.10 o 
  -3   7  13        5.31        5.18      1.46 o 
  -2   7  13        0.63        0.00      1.75 o 
  -1   7  13      520.59      521.34     15.77 o 
   0   7  13       24.95       21.03      1.12 o 
   1   7  13        0.13        1.49      1.59 o 
   2   7  13        0.47        0.70      0.58 o 
   3   7  13      219.82      208.68      3.69 o 
   4   7  13        5.71        7.88      1.03 o 
   5   7  13      312.07      300.72      5.86 o 
   6   7  13       30.36       34.61      1.86 o 
   7   7  13       54.32       58.29      2.48 o 
  -3   8  13       88.49       89.88      3.50 o 
  -2   8  13       18.19       20.73      1.57 o 
  -1   8  13       18.31       20.75      2.19 o 
   0   8  13        3.73        5.59      0.58 o 
   1   8  13      175.79      166.48      3.99 o 
   2   8  13       13.32       10.20      1.12 o 
   3   8  13      294.61      258.22      5.84 o 
   4   8  13        7.55        7.47      1.24 o 
   5   8  13       65.12       62.44      2.63 o 
   6   8  13        5.61        6.60      1.24 o 
  -2   9  13       11.16       13.14      2.63 o 
  -1   9  13       76.05       86.73      5.26 o 
   0   9  13       42.94       38.54      1.44 o 
   1   9  13      106.25       84.45      2.16 o 
   2   9  13        0.84        1.05      0.87 o 
   3   9  13       86.35       78.93      2.87 o 
   4   9  13        2.36        1.75      0.62 o 
   5   9  13        9.83       13.37      1.75 o 
   6   9  13        0.50        2.19      1.24 o 
  -1  10  13        8.70        4.38      2.63 o 
   0  10  13       11.44        9.92      1.46 o 
   1  10  13      107.17      105.31      5.26 o 
   2  10  13        2.72        1.05      0.58 o 
   3  10  13       18.77       21.40      1.56 o 
   4  10  13        0.49        0.00      0.88 o 
   5  10  13        8.62        5.88      1.31 o 
   1  11  13       11.59       13.14      1.46 o 
   2  11  13        7.58        7.15      1.46 o 
   3  11  13       27.11       31.52      2.10 o 
  -2  -8  14       20.62       19.27      2.63 o 
  -1  -8  14       12.99       16.65      2.63 o 
   0  -8  14        4.87        6.13      1.75 o 
   1  -8  14      106.23      125.30      3.72 o 
   2  -8  14      118.54      140.84      5.69 o 
  -3  -7  14        9.80       10.51      1.46 o 
  -2  -7  14       14.83       17.29      2.19 o 
  -1  -7  14      163.85      197.93      4.21 o 
   0  -7  14      207.19      233.92      7.88 o 
   1  -7  14        0.30        3.07      1.24 o 
   2  -7  14        6.56        5.73      1.24 o 
   3  -7  14       38.39       38.99      1.86 o 
   4  -7  14        1.33        0.44      1.24 o 
  -4  -6  14       36.91       34.26      1.86 o 
  -3  -6  14      117.77      132.74      3.37 o 
  -2  -6  14      148.83      168.86      3.99 o 
  -1  -6  14        7.85        5.69      0.88 o 
   0  -6  14       85.55       81.71      2.19 o 
   1  -6  14        0.99        0.88      0.72 o 
   2  -6  14        0.15        0.00      0.72 o 
   3  -6  14       41.04       44.70      1.86 o 
   4  -6  14       38.10       35.39      3.50 o 
  -4  -5  14       53.39       58.26      2.10 o 
  -3  -5  14        6.23        7.98      1.24 o 
  -2  -5  14      193.52      191.71      4.21 o 
  -1  -5  14       61.44       63.85      2.19 o 
   0  -5  14        8.35        6.33      0.78 o 
   1  -5  14       85.84       81.87      2.16 o 
   2  -5  14      218.18      211.26      3.85 o 
   3  -5  14        1.02        4.38      1.03 o 
   4  -5  14        8.28        8.76      1.46 o 
   5  -5  14        0.02        0.00      1.24 o 
  -5  -4  14        0.59        1.75      1.75 o 
  -4  -4  14      148.40      146.18      3.99 o 
  -3  -4  14      130.78      134.76      3.37 o 
  -2  -4  14       15.24       17.09      1.24 o 
  -1  -4  14       35.27       30.66      1.46 o 
   0  -4  14      252.32      227.88      6.13 o 
   2  -4  14       19.69       24.12      1.33 o 
   3  -4  14        1.38        1.58      0.58 o 
   4  -4  14        9.58        9.80      1.01 o 
   5  -4  14       10.41       11.24      1.12 o 
   6  -4  14        0.00        0.00      0.83 o 
  -5  -3  14       64.81       67.46      2.48 o 
  -4  -3  14        6.38        7.12      1.24 o 
  -3  -3  14        0.63        0.29      0.78 o 
  -2  -3  14       41.42       36.19      1.75 o 
   0  -3  14       23.16       22.35      1.24 o 
   1  -3  14       31.91       27.55      1.12 o 
   2  -3  14       21.56       23.37      1.01 o 
   3  -3  14        0.74        0.88      0.58 o 
   4  -3  14        0.40        1.23      0.58 o 
   5  -3  14       30.11       31.00      1.17 o 
   6  -3  14        0.23        0.00      0.83 o 
  -5  -2  14       18.48       15.47      1.46 o 
  -4  -2  14       13.74       11.67      1.46 o 
  -3  -2  14      331.76      276.75      6.13 o 
  -2  -2  14        4.84        3.27      0.78 o 
  -1  -2  14       50.77       44.36      1.46 o 
   0  -2  14       98.48      104.45      2.74 o 
   1  -2  14       19.46       17.36      1.01 o 
   2  -2  14        9.55        8.52      0.72 o 
   3  -2  14        0.88        0.70      0.58 o 
   4  -2  14       22.73       21.72      1.20 o 
   5  -2  14       15.86       15.94      1.12 o 
   6  -2  14      342.34      363.80      7.36 o 
   7  -2  14        0.83        0.66      1.31 o 
  -5  -1  14      224.28      184.06      4.62 o 
  -4  -1  14        6.46        4.38      1.24 o 
  -3  -1  14        3.48        3.92      1.75 o 
  -2  -1  14      107.72      111.49      2.92 o 
  -1  -1  14       27.09       21.62      2.19 o 
   0  -1  14       82.64       70.73      2.10 o 
   1  -1  14        0.25        0.00      0.69 o 
   2  -1  14      231.25      224.45      3.69 o 
   3  -1  14       98.97       96.16      4.08 o 
   4  -1  14      439.49      449.65      9.14 o 
   5  -1  14        6.90        7.47      1.24 o 
   6  -1  14        0.08        0.00      0.78 o 
   7  -1  14      241.67      245.65      5.47 o 
  -5   0  14       11.51        7.30      1.46 o 
  -4   0  14       45.78       46.20      2.10 o 
  -3   0  14       22.74       20.52      1.46 o 
  -2   0  14      108.19      103.79      2.74 o 
  -1   0  14        4.36        4.38      2.19 o 
   0   0  14      457.29      460.05     14.89 o 
   1   0  14      473.90      460.51      6.87 o 
   2   0  14      376.23      346.93      8.26 o 
   3   0  14        8.45        8.39      0.58 o 
   4   0  14       58.37       57.75      2.29 o 
   5   0  14      335.43      348.77      6.48 o 
   6   0  14        5.04        3.15      1.46 o 
   7   0  14       13.72       14.46      3.07 o 
  -5   1  14       20.63       16.27      2.63 o 
  -4   1  14       20.35       17.52      1.46 o 
  -3   1  14        0.40        0.00      1.75 o 
  -2   1  14      192.33      196.68      4.38 o 
  -1   1  14      844.37      821.52     14.47 o 
   0   1  14      352.59      322.62      6.10 o 
   1   1  14       37.11       33.90      1.46 o 
   2   1  14      115.52      110.11      2.16 o 
   3   1  14       96.18       87.38      2.02 o 
   4   1  14       10.78        9.75      1.47 o 
   5   1  14      190.70      188.15      6.57 o 
   6   1  14     1366.54     1321.53     21.93 o 
   7   1  14        8.57        8.17      1.46 o 
  -5   2  14        2.08        1.23      1.75 o 
  -4   2  14        1.77        0.00      1.31 o 
  -3   2  14      518.17      502.38      9.23 o 
  -2   2  14      233.77      223.40      4.84 o 
  -1   2  14      238.84      220.39      4.62 o 
   0   2  14        4.45        5.82      0.88 o 
   1   2  14       26.82       29.25      2.63 o 
   2   2  14       28.77       29.11      1.29 o 
   3   2  14      717.25      713.25     10.09 o 
   4   2  14     4439.03     4416.29     58.68 o 
   5   2  14       26.76       29.67      1.75 o 
   6   2  14        1.61        2.19      1.31 o 
   7   2  14      139.68      140.05      3.99 o 
  -5   3  14      101.12       92.29      5.69 o 
  -4   3  14       51.28       44.95      2.19 o 
  -3   3  14      179.61      163.85      3.99 o 
  -2   3  14       88.67       87.61      2.74 o 
  -1   3  14      117.07      115.59      2.92 o 
   0   3  14        5.74        6.32      2.19 o 
   1   3  14      883.47      872.31     15.09 o 
   2   3  14     7045.87     7155.36    132.03 o 
   3   3  14       81.17       83.13      1.80 o 
   4   3  14      167.42      162.19      3.03 o 
   5   3  14      113.82      125.72      3.10 o 
   6   3  14      210.44      204.99      4.62 o 
   7   3  14      311.87      301.55      6.48 o 
  -4   4  14      149.33      139.06      3.56 o 
  -3   4  14       43.42       41.28      2.10 o 
  -2   4  14      112.67      105.08      2.92 o 
  -1   4  14      357.27      354.69      6.73 o 
   0   4  14     5168.88     5073.65     82.57 o 
   1   4  14       67.92       71.00      1.66 o 
   2   4  14      658.44      658.54     10.47 o 
   3   4  14        4.00        4.96      0.72 o 
   4   4  14      192.63      184.96      3.03 o 
   5   4  14      361.06      347.81      6.81 o 
   6   4  14       52.12       49.69      3.07 o 
   7   4  14       32.21       30.38      2.19 o 
  -4   5  14       98.86       91.63      3.50 o 
  -3   5  14       53.73       54.32      3.50 o 
  -2   5  14     1950.02     1916.00     48.18 o 
  -1   5  14        0.68        1.46      0.88 o 
   0   5  14      640.25      609.64     13.14 o 
   1   5  14      100.94       98.15      2.69 o 
   2   5  14       68.79       72.89      2.85 o 
   3   5  14       48.39       47.90      1.52 o 
   4   5  14       68.22       73.74      2.03 o 
   5   5  14       72.18       70.59      2.48 o 
   6   5  14      116.10      114.79      3.10 o 
   7   5  14       59.90       55.72      2.48 o 
  -4   6  14      392.94      395.12     12.27 o 
  -3   6  14       30.55       31.40      3.07 o 
  -2   6  14      203.94      198.98      7.88 o 
  -1   6  14      243.78      256.32      5.47 o 
   0   6  14        4.86        8.51      1.46 o 
   1   6  14      138.50      126.84      2.43 o 
   2   6  14       31.50       31.46      1.84 o 
   3   6  14      104.46       98.16      2.28 o 
   4   6  14      329.32      321.74      5.32 o 
   5   6  14       71.91       72.34      2.48 o 
   6   6  14        2.69        1.75      1.24 o 
   7   6  14       47.01       50.81      2.10 o 
  -3   7  14      194.33      198.26      7.01 o 
  -2   7  14        1.40        2.19      0.88 o 
  -1   7  14      357.59      346.60      6.94 o 
   0   7  14        0.01        0.00      1.31 o 
   1   7  14       83.99       83.69      1.90 o 
   2   7  14      258.46      236.09      3.80 o 
   3   7  14       83.74       73.48      2.04 o 
   4   7  14       11.60        8.53      1.31 o 
   5   7  14      111.50      111.51      5.26 o 
   6   7  14       55.03       60.89      2.48 o 
  -2   8  14       25.76       28.80      1.75 o 
  -1   8  14       52.89       60.29      2.25 o 
   0   8  14       21.28       19.42      1.46 o 
   1   8  14       59.71       52.77      1.64 o 
   2   8  14       36.43       30.92      1.12 o 
   3   8  14      221.67      210.82      4.62 o 
   4   8  14       31.11       34.88      3.07 o 
   5   8  14        6.46        4.82      1.24 o 
   6   8  14        0.02        0.88      1.75 o 
  -2   9  14       15.95       21.03      3.50 o 
  -1   9  14       29.55       35.92      3.50 o 
   0   9  14       49.48       49.86      1.64 o 
   1   9  14      187.60      184.45      6.93 o 
   2   9  14        0.58        0.88      0.58 o 
   3   9  14        4.60        2.89      0.58 o 
   4   9  14        0.35        0.44      0.62 o 
   5   9  14        5.79        1.31      1.24 o 
   0  10  14       43.99       51.09      4.82 o 
   1  10  14        4.20        0.35      1.46 o 
   2  10  14        5.12        7.22      1.12 o 
   3  10  14       24.28       39.80      1.64 o 
   4  10  14       14.86       23.29      1.31 o 
   0  -8  15        6.27        4.38      1.75 o 
   1  -8  15        0.12        0.88      1.24 o 
  -2  -7  15       45.19       49.14      3.94 o 
  -1  -7  15        1.19        1.46      0.78 o 
   0  -7  15        6.23        5.26      1.75 o 
   1  -7  15       12.85       12.27      1.24 o 
   2  -7  15        8.13        9.22      1.24 o 
   3  -7  15        2.29        2.19      1.24 o 
  -3  -6  15        0.27        0.00      0.78 o 
  -2  -6  15        1.53        2.34      0.78 o 
  -1  -6  15        3.41        4.18      0.78 o 
   0  -6  15       31.94       35.89      1.46 o 
   1  -6  15        1.09        2.57      0.84 o 
   2  -6  15       10.12       13.64      1.15 o 
   3  -6  15       36.85       34.37      2.63 o 
   4  -6  15        0.11        0.88      1.24 o 
  -4  -5  15       26.61       36.01      1.86 o 
  -3  -5  15        9.69       12.72      1.24 o 
  -2  -5  15       41.57       51.25      2.10 o 
  -1  -5  15        0.00        0.44      0.62 o 
   0  -5  15        1.62        2.04      0.78 o 
   1  -5  15       13.44       13.20      1.24 o 
   2  -5  15        0.85        0.00      0.72 o 
   3  -5  15        2.91        3.72      0.72 o 
   4  -5  15       24.91       24.67      2.31 o 
   5  -5  15       13.12       11.39      1.46 o 
  -4  -4  15       17.80       25.53      1.86 o 
  -3  -4  15        0.45        0.00      1.31 o 
  -2  -4  15       22.32       20.43      1.46 o 
  -1  -4  15        0.55        0.58      0.88 o 
   0  -4  15        1.40        0.88      1.31 o 
   1  -4  15       31.28       28.91      1.46 o 
   2  -4  15       47.21       40.12      2.11 o 
   3  -4  15       37.87       41.93      1.27 o 
   4  -4  15       91.63       96.43      2.32 o 
   5  -4  15       84.66       82.11      2.21 o 
  -4  -3  15       10.57        8.35      1.24 o 
  -3  -3  15       12.95       13.19      1.46 o 
  -2  -3  15        1.44        3.50      0.78 o 
  -1  -3  15       15.69       15.82      1.24 o 
   0  -3  15       23.97       19.80      1.31 o 
   1  -3  15       22.56       24.17      3.50 o 
   2  -3  15       65.81       64.61      1.80 o 
   3  -3  15      392.02      343.22      5.38 o 
   4  -3  15        0.67        0.00      0.58 o 
   5  -3  15        4.03        3.32      0.72 o 
   6  -3  15        6.91        7.88      1.46 o 
  -4  -2  15       13.91       11.13      1.46 o 
  -3  -2  15        2.04        1.46      0.88 o 
  -2  -2  15        1.98        1.75      0.78 o 
  -1  -2  15        0.01        0.58      0.78 o 
   0  -2  15        0.57        1.75      0.78 o 
   1  -2  15      647.70      498.11      9.23 o 
   2  -2  15        0.21        0.58      0.69 o 
   3  -2  15       19.68       18.57      1.82 o 
   4  -2  15       28.34       27.68      1.12 o 
   5  -2  15       19.72       20.08      1.75 o 
   6  -2  15        3.26        2.28      1.75 o 
  -5  -1  15       17.43       12.01      1.46 o 
  -4  -1  15        0.10        0.00      0.78 o 
  -3  -1  15        7.89        6.26      1.24 o 
  -2  -1  15       27.48       21.90      1.46 o 
  -1  -1  15      524.34      400.60      8.32 o 
   0  -1  15        0.01        0.58      0.78 o 
   1  -1  15        8.87        9.47      0.78 o 
   2  -1  15       96.26       85.67      2.02 o 
   3  -1  15       40.16       38.16      1.35 o 
   4  -1  15       42.77       35.51      1.14 o 
   5  -1  15      231.64      249.25     10.95 o 
   6  -1  15       36.64       38.08      3.50 o 
   7  -1  15        8.77        8.50      1.46 o 
  -5   0  15        5.09        3.33      1.46 o 
  -4   0  15       28.98       28.03      2.10 o 
  -3   0  15      253.95      214.18      4.84 o 
  -2   0  15        7.89        4.23      0.83 o 
  -1   0  15        4.62        3.50      1.31 o 
   0   0  15      206.92      202.99      4.38 o 
   1   0  15       36.89       31.52      1.46 o 
   2   0  15      113.94       96.84      2.79 o 
   3   0  15      856.58      858.62     19.01 o 
   4   0  15      269.59      269.00      4.36 o 
   5   0  15       90.71       95.49      2.74 o 
   6   0  15       24.59       24.10      1.86 o 
   7   0  15        0.73        3.15      1.75 o 
  -5   1  15       83.13       70.75      3.94 o 
  -4   1  15        7.93        5.61      1.46 o 
  -3   1  15       12.64        9.72      1.46 o 
  -2   1  15      124.95      124.06      3.37 o 
  -1   1  15       24.98       21.60      1.46 o 
   0   1  15       63.69       57.20      2.10 o 
   1   1  15     1062.12     1029.55     18.40 o 
   2   1  15      525.09      519.48      7.55 o 
   3   1  15      420.03      407.39     13.42 o 
   4   1  15      160.09      154.09      3.54 o 
   5   1  15        6.42        6.60      1.24 o 
   6   1  15        1.48        0.44      1.24 o 
   7   1  15        7.00        7.30      1.46 o 
  -4   2  15        2.87        0.44      0.88 o 
  -3   2  15       28.43       29.02      2.19 o 
  -2   2  15        0.19        0.00      2.63 o 
  -1   2  15      387.30      375.57      7.88 o 
   0   2  15      248.22      247.17      9.64 o 
   1   2  15      686.59      665.64     11.72 o 
   2   2  15      613.61      614.91      8.90 o 
   3   2  15      166.10      165.79      3.67 o 
   4   2  15        3.24        4.17      0.58 o 
   5   2  15       67.35       72.88      3.50 o 
   6   2  15       69.16       69.65      2.48 o 
   7   2  15      132.98      137.55      3.72 o 
  -4   3  15        7.06        4.21      1.46 o 
  -3   3  15       46.80       41.98      2.19 o 
  -2   3  15       15.96       12.65      1.46 o 
  -1   3  15      339.06      317.67      6.10 o 
   0   3  15      692.79      691.80     12.34 o 
   1   3  15      412.37      409.66      7.73 o 
   2   3  15        3.14        4.64      0.58 o 
   3   3  15       66.54       70.58      1.64 o 
   4   3  15       49.57       53.21      2.53 o 
   5   3  15      247.97      265.89      5.58 o 
   6   3  15     1022.94     1014.57     17.31 o 
   7   3  15       32.60       35.16      2.10 o 
  -4   4  15        0.06        0.00      1.24 o 
  -3   4  15       38.89       33.94      2.10 o 
  -2   4  15      252.17      226.91      7.88 o 
  -1   4  15      227.37      215.85      4.84 o 
   0   4  15       26.81       24.66      1.46 o 
   1   4  15        0.41        0.00      0.78 o 
   2   4  15        6.82        7.04      1.66 o 
   3   4  15      209.28      220.27      3.69 o 
   4   4  15     1538.53     1535.60     21.20 o 
   5   4  15       60.68       60.55      2.10 o 
   6   4  15       14.79       17.13      2.63 o 
   7   4  15      366.15      385.13      7.73 o 
  -4   5  15       51.52       49.06      3.50 o 
  -3   5  15       36.77       33.90      4.82 o 
  -2   5  15       17.97       14.60      1.46 o 
  -1   5  15       91.53       91.28      2.74 o 
   0   5  15      119.96      108.83      2.74 o 
   1   5  15       82.18       87.35      3.94 o 
   2   5  15     1237.55     1217.77     16.97 o 
   3   5  15       15.16       17.07      1.01 o 
   4   5  15       58.90       63.74      1.52 o 
   5   5  15      220.54      235.37      5.69 o 
   6   5  15        1.13        0.00      2.63 o 
   7   5  15      141.42      138.00      3.72 o 
  -3   6  15      140.66      141.93      6.13 o 
  -2   6  15       96.34       88.86      2.74 o 
  -1   6  15       33.05       38.74      3.50 o 
   0   6  15      479.85      444.25      8.61 o 
   1   6  15       30.83       26.91      2.19 o 
   2   6  15       34.05       34.84      1.70 o 
   3   6  15       18.47       18.40      1.45 o 
   4   6  15       36.67       39.42      1.86 o 
   5   6  15       40.26       35.49      1.86 o 
   6   6  15       48.96       56.17      3.50 o 
   7   6  15        6.96        5.26      1.24 o 
  -3   7  15       38.00       43.04      2.10 o 
  -2   7  15       64.20       58.36      3.94 o 
  -1   7  15      120.67      125.59      3.56 o 
   0   7  15        2.59        4.38      1.46 o 
   1   7  15       37.51       40.27      2.10 o 
   2   7  15       89.68       87.01      1.90 o 
   3   7  15        4.48        4.71      0.72 o 
   4   7  15       49.51       53.88      1.86 o 
   5   7  15        7.16        5.73      1.24 o 
   6   7  15      149.77      153.32      3.72 o 
  -2   8  15        1.49        2.98      1.46 o 
  -1   8  15      100.79      108.91      2.92 o 
   0   8  15       31.08       29.30      1.57 o 
   1   8  15       21.76       19.56      1.12 o 
   2   8  15       18.45       19.03      1.30 o 
   3   8  15        1.48        0.35      0.74 o 
   4   8  15      203.10      190.26      5.26 o 
   5   8  15       27.46       29.52      2.19 o 
   6   8  15        1.31        2.19      1.24 o 
  -1   9  15        1.72        0.00      0.83 o 
   0   9  15        1.27        3.72      2.19 o 
   1   9  15        0.50        0.63      0.60 o 
   2   9  15       92.06       80.30      1.90 o 
   3   9  15        7.06        6.59      1.12 o 
   4   9  15        0.15        1.31      0.62 o 
   5   9  15        4.98        5.26      1.24 o 
   1  10  15        2.14        6.13      1.46 o 
   2  10  15        0.01        0.00      1.24 o 
   3  10  15       15.22       13.76      1.12 o 
   4  10  15        1.52        0.88      1.24 o 
  -1  -7  16       26.61       26.98      3.94 o 
   0  -7  16      189.26      244.43      8.76 o 
   1  -7  16      180.10      204.13      7.88 o 
   2  -7  16        9.67        9.05      1.46 o 
  -2  -6  16      251.34      320.93      6.73 o 
  -1  -6  16      178.44      202.50      6.13 o 
   0  -6  16       19.82       25.41      1.46 o 
   1  -6  16        0.18        1.17      0.88 o 
   2  -6  16       17.43       17.09      1.86 o 
   3  -6  16       44.64       45.11      4.38 o 
  -3  -5  16      126.88      137.30      3.56 o 
  -2  -5  16        2.12        2.92      0.78 o 
  -1  -5  16        0.94        1.17      0.78 o 
   0  -5  16       23.56       20.16      1.46 o 
   1  -5  16       25.91       25.14      1.46 o 
   2  -5  16       32.83       26.21      1.88 o 
   3  -5  16        9.56        9.18      1.01 o 
   4  -5  16        0.19        0.66      0.77 o 
  -3  -4  16        0.70        0.00      0.78 o 
  -2  -4  16       11.77       10.97      1.24 o 
  -1  -4  16        1.39        0.00      0.62 o 
   0  -4  16       28.70       18.14      1.46 o 
   1  -4  16        6.57        8.85      1.24 o 
   2  -4  16       40.89       42.83      1.84 o 
   3  -4  16       12.22       16.14      1.12 o 
   4  -4  16       55.46       55.67      4.02 o 
   5  -4  16       55.19       57.76      2.08 o 
  -4  -3  16        6.85        7.45      1.75 o 
  -3  -3  16        0.38        0.88      0.78 o 
  -1  -3  16       34.20       40.74      1.86 o 
   0  -3  16      130.90      130.70      3.37 o 
   1  -3  16        4.72        8.76      1.24 o 
   2  -3  16       36.32       31.82      2.13 o 
   3  -3  16       98.07       94.00      2.32 o 
   4  -3  16       39.44       36.31      1.35 o 
   5  -3  16        7.32        7.88      2.63 o 
  -4  -2  16        6.04        4.38      1.24 o 
  -3  -2  16       14.63       14.64      1.46 o 
  -2  -2  16      113.26      103.04      2.74 o 
  -1  -2  16        2.53        3.74      0.78 o 
   0  -2  16        4.97        6.13      0.78 o 
   1  -2  16       26.37       21.47      1.24 o 
   2  -2  16       62.53       57.00      1.86 o 
   3  -2  16       65.50       58.17      1.64 o 
   4  -2  16       40.23       37.97      1.52 o 
   5  -2  16      156.00      154.16      6.57 o 
   6  -2  16        0.12        0.44      0.88 o 
  -4  -1  16       41.98       38.66      8.32 o 
  -3  -1  16        1.35        2.04      0.78 o 
  -2  -1  16       98.27       94.71      2.74 o 
  -1  -1  16       17.74       17.67      1.46 o 
   0  -1  16       46.02       37.67      1.46 o 
   1  -1  16      127.90      101.63      2.74 o 
   2  -1  16      203.22      175.14      3.99 o 
   3  -1  16      361.92      319.63     10.36 o 
   4  -1  16       16.74       16.30      1.12 o 
   5  -1  16        2.94        1.46      0.88 o 
   6  -1  16      351.75      365.63      7.36 o 
  -4   0  16       91.71       92.44      2.92 o 
  -3   0  16       76.53       73.46      2.74 o 
  -2   0  16       16.72       11.98      1.46 o 
  -1   0  16       64.85       55.29      2.10 o 
   0   0  16      244.48      211.90      4.62 o 
   1   0  16      466.34      375.78      7.36 o 
   2   0  16       69.38       66.47      2.19 o 
   3   0  16       39.10       40.91      1.52 o 
   4   0  16      526.72      526.40      8.23 o 
   5   0  16       18.27       18.14      1.46 o 
   6   0  16      107.40       98.47      2.74 o 
  -4   1  16        1.23        0.00      0.88 o 
  -3   1  16        8.31        8.01      1.46 o 
  -2   1  16       95.72       81.26      2.74 o 
  -1   1  16      303.56      256.49      5.47 o 
   0   1  16       70.41       66.65      3.50 o 
   1   1  16      183.60      175.63      3.99 o 
   2   1  16      407.08      386.96      7.88 o 
   3   1  16        0.46        0.58      0.51 o 
   4   1  16      147.74      134.92      3.92 o 
   5   1  16      210.89      215.98      5.69 o 
   6   1  16      244.80      243.66      5.24 o 
   7   1  16      106.86      104.34      3.37 o 
  -4   2  16       27.24       20.73      1.57 o 
  -3   2  16       76.98       65.71      4.38 o 
  -2   2  16       12.14        9.64      1.46 o 
  -1   2  16      104.97       96.46      2.74 o 
   0   2  16       30.05       26.58      1.75 o 
   1   2  16        8.49        8.35      1.24 o 
   2   2  16       25.72       22.22      1.75 o 
   3   2  16      208.03      221.19      3.69 o 
   4   2  16      330.88      334.92      5.21 o 
   5   2  16      410.22      419.06      7.73 o 
   6   2  16      118.01      121.78      3.37 o 
   7   2  16        5.55        5.61      1.46 o 
  -4   3  16        0.03        0.00      1.31 o 
  -3   3  16        2.86        0.88      1.31 o 
  -2   3  16      100.23       89.36      4.38 o 
  -1   3  16        0.78        1.17      0.88 o 
   0   3  16       14.41       14.93      1.46 o 
   1   3  16       46.61       50.38      2.10 o 
   2   3  16      140.90      137.19      3.37 o 
   3   3  16      541.52      548.76      8.96 o 
   4   3  16       32.05       35.44      1.27 o 
   5   3  16       42.90       43.41      1.86 o 
   6   3  16        1.17        0.00      1.24 o 
   7   3  16       61.38       63.59      2.48 o 
  -3   4  16       17.58       16.41      3.07 o 
  -2   4  16       19.62       17.54      1.46 o 
  -1   4  16        2.51        2.92      0.78 o 
   0   4  16       34.46       31.27      1.46 o 
   1   4  16      199.95      198.95      4.62 o 
   2   4  16        0.12        0.00      0.78 o 
   3   4  16       31.49       32.06      1.12 o 
   4   4  16       10.02       11.79      1.33 o 
   5   4  16      122.95      124.88      3.10 o 
   6   4  16       29.03       28.14      1.86 o 
   7   4  16       31.00       30.06      3.50 o 
  -3   5  16        0.54        0.00      1.31 o 
  -2   5  16       44.25       44.96      2.63 o 
  -1   5  16        6.77        7.22      2.19 o 
   0   5  16       16.20       13.73      1.46 o 
   1   5  16        0.35        1.75      0.78 o 
   2   5  16        5.45        7.47      1.24 o 
   3   5  16       59.76       62.06      1.64 o 
   4   5  16        0.02        0.00      0.78 o 
   5   5  16        1.64        0.29      0.88 o 
   6   5  16      127.85      124.88      3.10 o 
  -3   6  16        2.33        0.00      1.46 o 
  -2   6  16       54.21       50.77      2.10 o 
  -1   6  16        8.30       10.11      1.75 o 
   0   6  16        0.99        0.88      1.31 o 
   1   6  16        0.00        0.00      0.78 o 
   2   6  16        7.57        5.08      0.78 o 
   3   6  16       50.07       42.94      1.27 o 
   4   6  16        7.36        5.32      1.24 o 
   5   6  16        0.41        0.00      0.78 o 
   6   6  16        8.89        9.72      1.24 o 
  -2   7  16        5.02        3.68      1.46 o 
  -1   7  16       34.84       35.02      2.10 o 
   0   7  16        1.27        0.29      0.78 o 
   1   7  16       29.08       21.90      1.46 o 
   2   7  16       36.96       47.08      2.10 o 
   3   7  16       24.84       23.38      1.12 o 
   4   7  16        7.27        6.13      1.24 o 
   5   7  16        0.42        1.46      0.78 o 
   6   7  16       59.32       61.84      2.48 o 
  -1   8  16        0.20        0.70      1.46 o 
   0   8  16       89.31      103.46      2.92 o 
   1   8  16       17.73       11.39      1.46 o 
   2   8  16       56.08       55.54      2.25 o 
   3   8  16        7.03        8.21      1.37 o 
   4   8  16       69.60       67.41      2.63 o 
   5   8  16       16.67       16.65      1.24 o 
   0   9  16       28.51       27.27      2.19 o 
   1   9  16        4.22        5.08      1.46 o 
   2   9  16       24.70       24.20      1.57 o 
   3   9  16        0.29        0.00      0.74 o 
   4   9  16       29.05       36.79      3.94 o 
  -1  -6  17      233.78      263.78     10.51 o 
   0  -6  17      191.52      228.55      4.84 o 
   1  -6  17       22.38       28.65      1.46 o 
   2  -6  17       66.02       78.85      4.38 o 
  -2  -5  17      252.84      313.15      6.73 o 
  -1  -5  17       47.25       64.51      3.07 o 
   0  -5  17      182.54      220.39      6.57 o 
   1  -5  17       14.58       18.54      1.46 o 
   2  -5  17        6.95        8.53      1.31 o 
   3  -5  17       86.30      100.49      2.32 o 
   4  -5  17        3.65        4.27      1.12 o 
  -3  -4  17       26.69       40.10      3.07 o 
  -2  -4  17      305.59      359.56      7.36 o 
  -1  -4  17       39.37       46.71      2.63 o 
   0  -4  17        1.56        1.75      0.78 o 
   1  -4  17      101.72      112.48      2.74 o 
   2  -4  17       13.04       16.31      1.31 o 
   3  -4  17        0.09        0.00      0.72 o 
   4  -4  17       99.43       97.85      2.42 o 
  -3  -3  17       31.01       28.53      1.86 o 
  -2  -3  17       24.58       30.06      1.46 o 
  -1  -3  17       52.46       56.95      2.10 o 
   0  -3  17       12.44       12.27      1.24 o 
   1  -3  17       19.00       20.15      1.46 o 
   2  -3  17      274.14      253.52      5.24 o 
   3  -3  17        0.10        0.00      0.72 o 
   4  -3  17        9.72        9.17      1.34 o 
   5  -3  17      128.37      131.77      3.37 o 
  -3  -2  17        9.19        7.01      1.24 o 
  -2  -2  17        0.08        1.75      0.78 o 
  -1  -2  17       22.43       18.77      1.46 o 
   0  -2  17      312.11      279.78      5.86 o 
   1  -2  17        0.02        0.44      0.62 o 
   2  -2  17       18.43       19.31      1.24 o 
   3  -2  17       54.34       44.73      1.52 o 
   4  -2  17       28.21       29.22      2.14 o 
   5  -2  17       34.28       34.43      2.10 o 
  -3  -1  17        1.47        0.00      0.88 o 
  -2  -1  17      142.41      126.15      3.37 o 
  -1  -1  17        7.37        6.13      1.24 o 
   0  -1  17        1.85        3.50      0.78 o 
   1  -1  17        6.90       13.20      1.24 o 
   2  -1  17        0.05        0.44      0.62 o 
   3  -1  17        1.95        1.05      0.58 o 
   4  -1  17       92.43      101.31      2.82 o 
   5  -1  17       25.06       24.90      2.63 o 
   6  -1  17       33.48       33.25      2.19 o 
  -4   0  17       29.24       20.79      3.07 o 
  -3   0  17        7.61        4.53      0.83 o 
  -2   0  17        1.91        2.04      0.78 o 
  -1   0  17      103.83      109.14      2.92 o 
   0   0  17       19.95       18.34      1.75 o 
   1   0  17       11.17       12.33      1.24 o 
   2   0  17       97.58       95.35      3.07 o 
   3   0  17       43.86       41.00      1.52 o 
   4   0  17       50.64       48.28      1.52 o 
   5   0  17        6.17       11.39      1.46 o 
   6   0  17       20.60       18.40      1.46 o 
  -4   1  17        0.17        0.35      1.46 o 
  -3   1  17      105.12       96.37      5.26 o 
  -2   1  17       11.38        8.86      1.46 o 
  -1   1  17        7.14        5.26      0.83 o 
   0   1  17       47.41       51.38      2.10 o 
   1   1  17       29.19       24.72      3.07 o 
   2   1  17       23.06       16.69      1.24 o 
   3   1  17       21.77       28.37      1.01 o 
   4   1  17       44.97       47.38      1.52 o 
   5   1  17       69.25       67.90      2.48 o 
   6   1  17      348.73      350.51      7.10 o 
  -3   2  17        0.29        0.00      0.88 o 
  -2   2  17       16.19       16.87      2.63 o 
  -1   2  17       15.81       13.76      1.46 o 
   0   2  17       11.53        9.92      1.46 o 
   1   2  17       33.01       36.82      2.63 o 
   2   2  17       25.96       25.97      1.46 o 
   3   2  17       67.29       70.55      1.80 o 
   4   2  17      364.25      375.80      5.72 o 
   5   2  17       75.20       76.09      4.82 o 
   6   2  17       20.89       19.72      1.86 o 
  -3   3  17       14.91       11.82      1.75 o 
  -2   3  17       39.99       41.73      2.10 o 
  -1   3  17       51.08       54.02      3.07 o 
   0   3  17        3.06        2.04      0.78 o 
   1   3  17        0.00        0.00      0.78 o 
   2   3  17       54.56       51.46      2.10 o 
   3   3  17       69.78       67.30      1.64 o 
   4   3  17        4.80        6.13      1.03 o 
   5   3  17        0.43        0.00      0.88 o 
   6   3  17       73.97       72.73      2.48 o 
  -3   4  17       43.45       42.93      3.50 o 
  -2   4  17        0.58        0.00      0.88 o 
  -1   4  17       35.30       34.73      2.10 o 
   0   4  17       41.26       47.75      2.10 o 
   1   4  17        6.38        5.08      0.78 o 
   2   4  17        7.09        7.12      1.24 o 
   3   4  17      117.76      125.83      4.05 o 
   4   4  17       13.73       14.47      1.24 o 
   5   4  17       38.54       38.99      1.86 o 
   6   4  17       15.56       17.52      1.86 o 
  -3   5  17       15.23       10.51      2.19 o 
  -2   5  17       82.95       84.27      2.74 o 
  -1   5  17        0.68        1.75      0.78 o 
   0   5  17       44.15       42.94      2.63 o 
   1   5  17      225.02      219.35      4.84 o 
   2   5  17        3.15        3.74      0.78 o 
   3   5  17        2.69        3.77      1.31 o 
   4   5  17        1.96        1.75      0.78 o 
   5   5  17       26.55       27.60      1.86 o 
   6   5  17       48.48       48.18      1.86 o 
  -2   6  17       58.20       56.49      2.25 o 
  -1   6  17      139.49      136.96      3.56 o 
   0   6  17       16.00       17.52      1.46 o 
   1   6  17        0.32        0.58      0.78 o 
   2   6  17        0.47        1.46      0.78 o 
   3   6  17      107.34      103.83      3.10 o 
   4   6  17      113.03      110.58      8.32 o 
   5   6  17        0.09        0.00      0.88 o 
   6   6  17       26.36       28.06      1.86 o 
  -1   7  17        0.95        0.00      1.31 o 
   0   7  17       21.21       24.44      1.75 o 
   1   7  17       66.00       65.03      6.13 o 
   2   7  17       95.10       94.48      3.07 o 
   3   7  17        0.03        0.00      0.78 o 
   4   7  17       12.88       12.72      1.24 o 
   5   7  17       61.52       65.41      3.07 o 
   0   8  17       17.06       16.01      2.63 o 
   1   8  17        0.19        0.00      0.78 o 
   2   8  17        0.01        0.00      0.78 o 
   3   8  17        4.58        4.38      1.24 o 
   4   8  17        3.40        5.32      1.24 o 
   5   8  17       24.81       21.90      2.63 o 
   1   9  17        6.37        6.72      1.46 o 
   2   9  17        1.21        2.19      0.88 o 
   3   9  17        1.28        0.00      3.94 o 
  -1  -5  18        0.31        0.00      0.78 o 
   0  -5  18       22.80       21.35      1.75 o 
   1  -5  18      193.73      227.13      5.24 o 
   2  -5  18       12.78       20.75      2.19 o 
   3  -5  18        1.17        2.63      1.24 o 
  -2  -4  18        6.61        6.60      1.24 o 
  -1  -4  18      179.29      198.39      4.62 o 
   0  -4  18        4.90       10.51      2.19 o 
   1  -4  18        2.44        1.75      0.78 o 
   2  -4  18       23.13       21.90      1.46 o 
   3  -4  18        2.33        2.04      0.78 o 
   4  -4  18        0.13        0.00      0.93 o 
  -2  -3  18        0.23        2.04      1.75 o 
  -1  -3  18       31.24       30.64      1.46 o 
   0  -3  18       41.81       45.48      2.19 o 
   1  -3  18        3.06        2.92      0.78 o 
   2  -3  18        3.77        6.60      1.24 o 
   3  -3  18       39.68       42.95      1.86 o 
   4  -3  18        8.15        9.34      1.72 o 
  -3  -2  18       45.12       51.69      2.63 o 
  -2  -2  18       75.77       83.40      2.74 o 
  -1  -2  18       10.49       12.27      1.24 o 
   0  -2  18        2.54        6.26      1.24 o 
   1  -2  18       52.30       57.78      2.10 o 
   2  -2  18       27.02       23.97      1.75 o 
   3  -2  18       18.43       21.03      1.24 o 
   4  -2  18       26.47       22.48      1.12 o 
   5  -2  18       16.09       13.76      1.46 o 
  -3  -1  18       32.21       33.41      2.10 o 
  -2  -1  18        1.80        2.04      0.78 o 
  -1  -1  18       66.20       68.53      2.25 o 
   0  -1  18       12.69       10.59      1.24 o 
   1  -1  18       36.79       29.77      1.46 o 
   2  -1  18        9.67       10.09      1.24 o 
   3  -1  18        0.66        0.00      0.62 o 
   4  -1  18        2.52        2.63      0.62 o 
   5  -1  18      107.40      106.01      3.10 o 
  -3   0  18       51.35       43.80      2.10 o 
  -2   0  18        0.02        0.00      1.75 o 
  -1   0  18       25.32       17.13      2.63 o 
   0   0  18        0.01        0.00      0.78 o 
   1   0  18       22.67       23.16      3.94 o 
   2   0  18        3.37        4.91      0.88 o 
   3   0  18       29.88       25.44      1.24 o 
   4   0  18        5.07        4.96      1.01 o 
   5   0  18       36.47       37.86      2.63 o 
   6   0  18       30.78       34.17      2.10 o 
  -3   1  18       10.91        6.45      1.46 o 
  -2   1  18        0.34        0.00      0.83 o 
  -1   1  18       24.68       22.04      1.46 o 
   0   1  18       18.17       13.76      1.46 o 
   1   1  18        0.05        0.58      0.78 o 
   2   1  18        3.48        3.77      1.31 o 
   3   1  18       76.63       77.65      3.07 o 
   4   1  18      144.24      152.04      3.62 o 
   5   1  18        8.03        8.53      1.31 o 
   6   1  18        2.88        1.31      1.31 o 
  -3   2  18        0.03        0.00      0.78 o 
  -2   2  18        6.15        2.98      1.46 o 
  -1   2  18       10.08        8.51      1.46 o 
   0   2  18        8.33        6.42      1.46 o 
   1   2  18       24.24       23.78      1.46 o 
   2   2  18      316.33      310.85      6.48 o 
   3   2  18        8.01        9.22      1.24 o 
   4   2  18       58.75       60.71      2.42 o 
   5   2  18        4.02        3.50      1.24 o 
   6   2  18       18.14       18.44      1.86 o 
  -3   3  18        6.99        4.73      1.46 o 
  -2   3  18       27.64       24.71      1.57 o 
  -1   3  18        0.04        0.00      0.78 o 
   0   3  18      307.63      309.17      7.45 o 
   1   3  18        2.97        1.17      1.75 o 
   2   3  18       61.10       60.70      2.19 o 
   3   3  18       53.13       54.64      2.10 o 
   4   3  18        0.09        3.13      1.98 o 
   5   3  18       70.60       74.84      5.26 o 
   6   3  18        0.35        0.44      1.24 o 
  -2   4  18      122.79      123.38      3.37 o 
  -1   4  18       33.33       35.92      2.10 o 
   0   4  18        1.09        0.00      0.78 o 
   1   4  18      172.55      171.71      3.99 o 
   2   4  18        1.06        0.88      0.78 o 
   3   4  18        8.55        8.27      1.75 o 
   4   4  18       51.68       61.77      1.86 o 
   5   4  18       16.98       16.22      1.24 o 
   6   4  18       13.09       14.40      1.75 o 
  -2   5  18       12.96       12.55      1.46 o 
  -1   5  18      137.19      141.05      3.99 o 
   0   5  18        1.93        1.17      1.75 o 
   1   5  18      100.20       97.47      2.92 o 
   2   5  18       69.64       74.54      5.26 o 
   3   5  18        3.78        4.82      1.24 o 
   4   5  18        2.15        1.46      0.88 o 
   5   5  18       17.03       21.94      1.86 o 
  -1   6  18       62.05       61.54      4.82 o 
   0   6  18        1.35        0.00      0.88 o 
   1   6  18        5.17        4.82      1.24 o 
   2   6  18       16.54       17.90      1.46 o 
   3   6  18       34.24       35.16      2.10 o 
   4   6  18        0.00        0.00      0.88 o 
   5   6  18       70.45       67.09      2.48 o 
  -1   7  18        5.43        6.31      1.46 o 
   0   7  18       34.84       36.57      2.10 o 
   1   7  18       44.72       42.53      4.82 o 
   2   7  18        0.95        0.29      0.78 o 
   3   7  18       85.28       83.98      3.07 o 
   4   7  18       54.89       62.22      3.94 o 
   5   7  18       30.86       34.19      3.94 o 
   1   8  18       25.80       25.53      1.86 o 
   2   8  18       84.47      103.72      3.37 o 
   3   8  18        0.00        0.00      0.78 o 
   4   8  18       31.69       29.74      3.50 o 
  -1  -4  19       16.88       22.52      1.46 o 
   0  -4  19        3.89        9.22      1.24 o 
   1  -4  19        8.27        6.83      1.31 o 
   2  -4  19        0.85        0.88      0.78 o 
  -1  -3  19       34.68       43.58      2.10 o 
   0  -3  19        2.27        3.07      1.24 o 
   1  -3  19      169.87      174.27      3.99 o 
   2  -3  19        3.62        2.63      1.24 o 
   3  -3  19        1.64        1.17      0.78 o 
  -2  -2  19       25.68       31.54      1.86 o 
  -1  -2  19      102.34       96.60      2.92 o 
   0  -2  19        1.36        2.34      0.88 o 
   1  -2  19       20.07       22.78      1.46 o 
   2  -2  19        0.21        0.44      0.62 o 
   3  -2  19        2.26        0.00      0.88 o 
   4  -2  19        4.77        4.82      1.24 o 
  -2  -1  19        0.52        0.58      0.78 o 
  -1  -1  19       30.83       39.20      2.10 o 
   0  -1  19        9.92        9.39      1.31 o 
   1  -1  19        0.72        0.00      1.75 o 
   2  -1  19        5.95        5.32      1.24 o 
   3  -1  19       40.09       46.58      2.63 o 
   4  -1  19       41.04       44.35      2.19 o 
   5  -1  19       21.48       23.65      1.86 o 
  -2   0  19       37.10       37.67      2.10 o 
  -1   0  19        7.47        7.76      1.75 o 
   0   0  19        0.15        0.88      0.78 o 
   1   0  19       73.22       88.49      2.74 o 
   2   0  19       13.56       15.77      1.24 o 
   3   0  19       25.59       27.66      1.86 o 
   4   0  19        2.77        3.50      1.24 o 
   5   0  19        5.05        7.88      1.24 o 
  -2   1  19       17.34       18.54      1.46 o 
  -1   1  19      109.43      132.03      3.56 o 
   0   1  19        0.92        0.29      0.78 o 
   1   1  19        9.87       10.10      1.75 o 
   2   1  19       67.31       67.88      3.94 o 
   3   1  19       24.21       28.89      1.46 o 
   4   1  19       40.20       44.96      3.50 o 
   5   1  19       36.29       42.07      1.86 o 
  -2   2  19        4.95        7.35      1.46 o 
  -1   2  19        5.23        8.26      1.46 o 
   0   2  19       72.35       70.98      2.74 o 
   1   2  19        2.63        1.17      0.78 o 
   2   2  19       13.55       11.39      1.24 o 
   3   2  19       44.90       45.98      4.38 o 
   4   2  19        0.06        3.21      3.07 o 
   5   2  19       12.51       12.33      1.24 o 
  -2   3  19       14.17       12.27      1.46 o 
  -1   3  19       17.95       21.82      1.75 o 
   0   3  19        6.16        7.88      1.46 o 
   1   3  19        9.38        8.51      1.46 o 
   2   3  19        8.28        9.17      1.46 o 
   3   3  19        0.98        1.17      0.78 o 
   4   3  19        8.18        7.88      1.75 o 
   5   3  19       30.17       31.56      1.86 o 
  -2   4  19       25.14       26.85      2.10 o 
  -1   4  19        5.76        5.08      1.46 o 
   0   4  19       10.42       10.10      1.75 o 
   1   4  19        1.42        3.29      1.31 o 
   2   4  19       17.66       16.82      3.50 o 
   3   4  19        0.02        0.00      0.78 o 
   4   4  19        6.54        7.01      1.75 o 
   5   4  19        5.10        6.83      1.31 o 
  -1   5  19        4.51        3.50      1.75 o 
   0   5  19        5.83        6.77      1.46 o 
   1   5  19        9.75       11.78      2.63 o 
   2   5  19       15.82       14.77      2.19 o 
   3   5  19        1.77        0.29      2.19 o 
   4   5  19        5.57        6.13      1.75 o 
   5   5  19       14.59       17.25      3.94 o 
   0   6  19       12.29        9.68      2.19 o 
   1   6  19       11.72       10.51      1.46 o 
   2   6  19        1.58        1.46      0.88 o 
   3   6  19       24.85       29.02      1.86 o 
   4   6  19        1.17        0.88      1.75 o 
   1   7  19        4.84        3.68      1.46 o 
   2   7  19       18.65       29.76      2.19 o 
   3   7  19       14.51       12.99      2.19 o 
   4   7  19        9.11       14.02      1.75 o 
   0  -3  20        0.50        1.46      0.88 o 
   1  -3  20        7.16       10.97      1.24 o 
   2  -3  20        6.24       10.09      1.24 o 
  -1  -2  20        8.76       13.14      1.46 o 
   0  -2  20        1.26        3.50      1.24 o 
   1  -2  20      191.08      226.76      6.57 o 
   2  -2  20      131.38      142.40      3.72 o 
   3  -2  20        3.43        0.88      1.31 o 
  -1  -1  20      156.77      193.62      6.13 o 
   0  -1  20      235.88      266.33      7.88 o 
   1  -1  20        7.97        1.75      1.24 o 
   2  -1  20        7.44        8.35      1.24 o 
   3  -1  20        2.82        4.82      1.24 o 
   4  -1  20      201.27      236.99      5.24 o 
  -1   0  20        1.12        0.88      1.24 o 
   0   0  20       43.96       44.37      2.10 o 
   1   0  20        2.38        1.46      0.78 o 
   2   0  20      103.13      111.36      6.13 o 
   3   0  20        0.14        0.58      0.78 o 
   4   0  20       43.22       56.63      2.10 o 
  -1   1  20       31.03       32.87      3.50 o 
   0   1  20        1.48        1.75      1.24 o 
   1   1  20        0.09        0.00      0.88 o 
   2   1  20       70.55       91.35      3.50 o 
   3   1  20      516.36      597.49     14.89 o 
   4   1  20       43.76       55.54      4.38 o 
  -1   2  20        0.30        0.88      1.46 o 
   0   2  20       81.56       98.72      6.13 o 
   1   2  20      592.16      678.02     24.53 o 
   2   2  20       21.80       30.20      3.50 o 
   3   2  20      109.40      123.53      4.38 o 
   4   2  20        5.29        5.26      1.75 o 
  -1   3  20      339.93      394.90     10.95 o 
   0   3  20       33.57       43.04      2.10 o 
   1   3  20      128.35      151.74      6.13 o 
   2   3  20        2.85        3.50      1.24 o 
   3   3  20        7.00        7.98      1.24 o 
   4   3  20        0.44        0.00      1.75 o 
  -1   4  20      113.86      129.17      3.56 o 
   0   4  20       26.64       34.00      3.07 o 
   1   4  20       57.37       66.05      2.74 o 
   2   4  20        8.57        7.62      1.46 o 
   3   4  20       10.03        8.41      1.75 o 
   4   4  20        0.96        0.00      0.88 o 
   0   5  20        5.84        8.01      1.46 o 
   1   5  20        0.56        0.00      1.31 o 
   2   5  20        9.46        6.13      1.46 o 
   3   5  20        0.01        0.00      0.78 o 
   4   5  20        0.02        0.88      1.75 o 
   1   6  20        0.39        0.00      0.88 o 
   2   6  20       21.99       18.10      1.46 o 
   3   6  20        7.21        6.77      1.46 o 
   1  -1  21       13.44       17.73      2.63 o 
   2  -1  21      232.49      282.03      6.10 o 
   0   0  21      135.39      159.45      5.26 o 
   1   0  21       67.46       72.23      2.74 o 
   2   0  21       94.28      109.68      5.26 o 
   3   0  21       85.23      106.95      3.10 o 
   0   1  21      106.52      111.33      6.13 o 
   1   1  21      137.43      154.37      6.13 o 
   2   1  21       46.78       57.78      4.38 o 
   3   1  21        2.80        4.82      1.24 o 
   0   2  21      137.94      145.85      3.99 o 
   1   2  21        2.83        6.45      1.46 o 
   2   2  21       47.40       45.84      2.63 o 
   3   2  21       20.44       30.74      3.94 o 
   0   3  21        6.56        4.54      2.19 o 
   1   3  21       12.17       12.88      1.46 o 
   2   3  21      338.99      380.83      8.76 o 
   3   3  21      380.72      433.01     20.59 o 
   1   4  21      307.07      318.16     15.33 o 
   2   4  21       70.72       82.55      2.74 o 
   3   4  21      127.54      147.44      5.26 o 
                                                 
